# Supplementary material for: Author Correction: Improved Brassica rapa reference genome by single-molecule sequencing and chromosome conformation capture technologies
Source: Hortic Res. 2019 Nov 13;6:124. doi: 10.1038/s41438-019-0210-y (PMC6851084; doi:10.1038/s41438-019-0210-y)
Supplement: Supplementary file 1 — Supplementary Table 14 [file 41438_2019_210_MOESM1_ESM.xlsx]

## Sheet: Supplementary Table S4
Supplementary Table S4 Lists of mis-assembled contigs and their split information in B. rapa genome v3.0
Contig ID	Splited contig ID	Start	End
Contig00037	Contig00037_1	1	41003
Contig00037	Contig00037_2	41004	126351
Contig00196	Contig00196_1	1	361435
Contig00196	Contig00196_2	361436	787065
Contig00218	Contig00218_1	1	58007
Contig00218	Contig00218_2	58008	253659
Contig00266	Contig00266_1	1	62066
Contig00266	Contig00266_2	62067	105854
Contig00430	Contig00430_1	1	29048
Contig00430	Contig00430_2	29049	91502
Contig00432	Contig00432_1	1	41074
Contig00432	Contig00432_2	41075	107529
Contig00434	Contig00434_1	1	108496
Contig00434	Contig00434_2	108497	168141
Contig00506	Contig00506_1	1	903393
Contig00506	Contig00506_2	903394	2621459
Contig00737	Contig00737_1	1	127407
Contig00737	Contig00737_2	127408	171462
Contig00763	Contig00763_1	1	1337606
Contig00763	Contig00763_2	1337607	1457062
Contig00775	Contig00775_1	1	41183
Contig00775	Contig00775_2	41184	90218
Contig00844	Contig00844_1	1	63476
Contig00844	Contig00844_2	63477	3719779
Contig00853	Contig00853_1	1	71851
Contig00853	Contig00853_2	71852	107942
Contig00871	Contig00871_1	1	863002
Contig00871	Contig00871_2	863003	1010878
Contig00909	Contig00909_1	1	119018
Contig00909	Contig00909_2	119019	1824397
Contig00946	Contig00946_1	1	66647
Contig00946	Contig00946_2	66648	94260
Contig01063	Contig01063_1	1	399879
Contig01063	Contig01063_2	399880	582548
Contig01163	Contig01163_1	1	67083
Contig01163	Contig01163_2	67084	108854
Contig01215	Contig01215_1	1	2263031
Contig01215	Contig01215_2	2263032	2847668
Contig01216	Contig01216_1	1	250333
Contig01216	Contig01216_2	250334	716590
Contig01265	Contig01265_1	1	61717
Contig01265	Contig01265_2	61718	104367
Contig01464	Contig01464_1	1	1894249
Contig01464	Contig01464_2	1894250	2300951

## Sheet: Supplementary Table S5
Supplementary Table S5 Detailed information on the order and orentation of scaffolds on chromosomes of B. rapa genome v3.0
Chr	Scaffold	Strat	Stop	Strand	Type	Contig ID/Gap type	Note
A01	Scaffold1238	1	418090	+	Contig	Contig01227
A01	Scaffold1238	418091	422534	+	Gap	Mate-Pairs
A01	Scaffold1238	422535	2635724	-	Contig	Contig00425
A01	Scaffold1238	2635725	2646972	-	Gap	Mate-Pairs
A01	Scaffold1238	2646973	4501258	-	Contig	Contig00394
A01	Scaffold1239	4501359	8557443	+	Contig	Contig00989
A01	Scaffold1239	8557444	8557543	+	Gap	BioNano
A01	Scaffold1239	8557544	9379516	-	Contig	Contig00038
A01	Scaffold1239	9379517	9382083	-	Gap	BioNano
A01	Scaffold1239	9382084	10293572	-	Contig	Contig00930
A01	Scaffold1240	10293673	11266486	+	Contig	Contig00848
A01	Scaffold1240	11266487	11266586	+	Gap	BioNano
A01	Scaffold1240	11266587	12846981	-	Contig	Contig00966
A01	Scaffold1240	12846982	12849413	-	Gap	BioNano
A01	Scaffold1240	12849414	14642514	+	Contig	Contig00513
A01	Scaffold1240	14642515	14642614	+	Gap	BioNano
A01	Scaffold1240	14642615	15227251	+	Contig	Contig01215_2
A01	Scaffold1240	15227252	15227351	+	Gap	BioNano
A01	Scaffold1240	15227352	15980558	+	Contig	Contig00110
A01	Scaffold1241	15980659	16070933	-	Contig	Contig01004
A01	Scaffold1242	16071034	16139645	-	Contig	Contig00885
A01	Scaffold1243	16139746	17109316	-	Contig	Contig00387
A01	Scaffold1244	17109417	17149494	-	Contig	Contig01323
A01	Scaffold1245	17149595	19611019	+	Contig	Contig00267
A01	Scaffold1245	19611020	19612058	+	Gap	Mate-Pairs
A01	Scaffold1245	19612059	19686694	-	Contig	Contig00718
A01	Scaffold0569	19686795	19753802	+	Contig	Contig01130	*
A01	Scaffold1246	19753903	20404486	-	Contig	Contig00005
A01	Scaffold1246	20404487	20404586	-	Gap	BioNano
A01	Scaffold1246	20404587	22075779	-	Contig	Contig01437
A01	Scaffold1246	22075780	22075879	-	Gap	BioNano
A01	Scaffold1246	22075880	22614355	+	Contig	Contig00840
A01	Scaffold1246	22614356	22697615	+	Gap	BioNano
A01	Scaffold1246	22697616	23121030	+	Contig	Contig00480
A01	Scaffold1246	23121031	23132521	+	Gap	BioNano
A01	Scaffold1246	23132522	24837900	-	Contig	Contig00909_2
A01	Scaffold1246	24837901	24842248	-	Gap	Mate-Pairs
A01	Scaffold1246	24842249	25089431	+	Contig	Contig00537
A01	Scaffold1246	25089432	25094227	+	Gap	Mate-Pairs
A01	Scaffold1246	25094228	25832323	+	Contig	Contig01426
A01	Scaffold1247	25832424	25859116	-	Contig	Contig01102
A01	Scaffold1248	25859217	25927971	-	Contig	Contig01230
A01	Scaffold1249	25928072	26200876	+	Contig	Contig00252
A01	Scaffold1250	26200977	26562411	+	Contig	Contig00196_1
A01	Scaffold1250	26562412	26570039	+	Gap	Mate-Pairs
A01	Scaffold1250	26570040	26712180	+	Contig	Contig00495
A01	Scaffold1251	26712281	26837827	-	Contig	Contig00095
A01	Scaffold1252	26837928	27012681	-	Contig	Contig00448
A01	Scaffold1252	27012682	27117505	-	Gap	BioNano
A01	Scaffold1252	27117506	27398096	+	Contig	Contig00116
A01	Scaffold1252	27398097	27408028	+	Gap	BioNano
A01	Scaffold1252	27408029	27539647	-	Contig	Contig01257
A01	Scaffold1253	27539748	27591098	+	Contig	Contig00210
A01	Scaffold1254	27591199	27670818	+	Contig	Contig00574
A01	Scaffold1255	27670919	27799930	+	Contig	Contig00891
A01	Scaffold1256	27800031	27932013	-	Contig	Contig00925
A01	Scaffold1257	27932114	28006393	-	Contig	Contig01381
A01	Scaffold1258	28006494	28092454	+	Contig	Contig01417
A01	Scaffold1258	28092455	28099413	+	Gap	Mate-Pairs
A01	Scaffold1258	28099414	28172078	+	Contig	Contig01174
A01	Scaffold1259	28172179	28291196	+	Contig	Contig00909_1
A01	Scaffold1260	28291297	28399260	-	Contig	Contig00649
A01	Scaffold1261	28399361	28528101	-	Contig	Contig00360
A01	Scaffold1262	28528202	28623636	+	Contig	Contig00982
A01	Scaffold1262	28623637	28627395	+	Gap	Mate-Pairs
A01	Scaffold1262	28627396	28752224	+	Contig	Contig01060
A01	Scaffold1263	28752325	28925960	-	Contig	Contig00509
A01	Scaffold1263	28925961	28929173	-	Gap	Mate-Pairs
A01	Scaffold1263	28929174	29000397	-	Contig	Contig00761
A01	Scaffold1263	29000398	29000815	-	Gap	Mate-Pairs
A01	Scaffold1263	29000816	29121705	+	Contig	Contig00254
A01	Scaffold1264	29121806	29274054	-	Contig	Contig00945
A01	Scaffold1265	29274155	29339561	+	Contig	Contig00805
A01	Scaffold1266	29339662	29429876	-	Contig	Contig01263
A01	Scaffold1267	29429977	29493689	+	Contig	Contig00916
A01	Scaffold1268	29493790	29595527	+	Contig	Contig00483
A02	Scaffold1198	1	1460014	+	Contig	Contig00140
A02	Scaffold1198	1460015	1462038	+	Gap	Mate-Pairs
A02	Scaffold1198	1462039	3561186	+	Contig	Contig01098
A02	Scaffold1198	3561187	3577002	+	Gap	BioNano
A02	Scaffold1198	3577003	3849016	-	Contig	Contig01188
A02	Scaffold1198	3849017	3855377	-	Gap	BioNano
A02	Scaffold1198	3855378	6145148	-	Contig	Contig01424
A02	Scaffold1198	6145149	6165968	-	Gap	BioNano
A02	Scaffold1198	6165969	6901576	+	Contig	Contig00258
A02	Scaffold1198	6901577	6931187	+	Gap	BioNano
A02	Scaffold1198	6931188	9328806	-	Contig	Contig01390
A02	Scaffold1198	9328807	9362850	-	Gap	Mate-Pairs
A02	Scaffold1198	9362851	12360068	-	Contig	Contig01121
A02	Scaffold1198	12360069	12365052	-	Gap	Mate-Pairs
A02	Scaffold1198	12365053	14016297	-	Contig	Contig00002
A02	Scaffold1198	14016298	14028185	-	Gap	Mate-Pairs
A02	Scaffold1198	14028186	14171812	-	Contig	Contig00469
A02	Scaffold1198	14171813	14175203	-	Gap	Mate-Pairs
A02	Scaffold1198	14175204	15250927	+	Contig	Contig00424
A02	Scaffold1198	15250928	15251027	+	Gap	BioNano
A02	Scaffold1198	15251028	18330697	+	Contig	Contig00812
A02	Scaffold1198	18330698	18331869	+	Gap	BioNano
A02	Scaffold1198	18331870	18407469	+	Contig	Contig01354
A02	Scaffold1198	18407470	18410366	+	Gap	Mate-Pairs
A02	Scaffold1198	18410367	18482595	+	Contig	Contig00029
A02	Scaffold1198	18482596	18483432	+	Gap	Mate-Pairs
A02	Scaffold1198	18483433	18732437	+	Contig	Contig00525
A02	Scaffold1199	18732538	18872901	+	Contig	Contig01125
A02	Scaffold1200	18873002	18932646	-	Contig	Contig00434_2
A02	Scaffold1201	18932747	19170769	-	Contig	Contig00659
A02	Scaffold1201	19170770	19173982	-	Gap	Mate-Pairs
A02	Scaffold1201	19173983	19275629	-	Contig	Contig00760
A02	Scaffold1202	19275730	19389183	-	Contig	Contig01301
A02	Scaffold1202	19389184	19392974	-	Gap	Mate-Pairs
A02	Scaffold1202	19392975	19656557	+	Contig	Contig01143
A02	Scaffold1202	19656558	19656657	+	Gap	BioNano
A02	Scaffold1202	19656658	20011202	+	Contig	Contig00094
A02	Scaffold1202	20011203	20014446	+	Gap	BioNano
A02	Scaffold1202	20014447	20040924	-	Contig	Contig00769
A02	Scaffold1202	20040925	20044290	-	Gap	Mate-Pairs
A02	Scaffold1202	20044291	22956828	-	Contig	Contig00221
A02	Scaffold1202	22956829	22956928	-	Gap	BioNano
A02	Scaffold1202	22956929	23345100	-	Contig	Contig00644
A02	Scaffold1202	23345101	23348308	-	Gap	BioNano
A02	Scaffold1202	23348309	25144613	+	Contig	Contig00357
A02	Scaffold1202	25144614	25157801	+	Gap	BioNano
A02	Scaffold1202	25157802	25640096	-	Contig	Contig00244
A02	Scaffold1203	25640197	25781415	-	Contig	Contig01080
A02	Scaffold1204	25781516	25834990	+	Contig	Contig00365
A02	Scaffold1204	25834991	25835697	+	Gap	Mate-Pairs
A02	Scaffold1204	25835698	27445040	+	Contig	Contig01470
A02	Scaffold1205	27445141	29078951	+	Contig	Contig01197
A02	Scaffold1205	29078952	29082213	+	Gap	BioNano
A02	Scaffold1205	29082214	29729791	-	Contig	Contig00818
A02	Scaffold1205	29729792	29736554	-	Gap	BioNano
A02	Scaffold1205	29736555	30143349	+	Contig	Contig00860
A02	Scaffold1205	30143350	30152187	+	Gap	BioNano
A02	Scaffold1205	30152188	31442979	+	Contig	Contig01356
A03	Scaffold1118	1	152300	-	Contig	Contig00310
A03	Scaffold1117	152401	3171504	-	Contig	Contig01162
A03	Scaffold1116	3171605	5562091	-	Contig	Contig00261
A03	Scaffold1116	5562092	5568085	+	Gap	BioNano
A03	Scaffold1116	5568086	7022778	+	Contig	Contig00427
A03	Scaffold1116	7022779	7165688	-	Gap	BioNano
A03	Scaffold1116	7165689	8684203	-	Contig	Contig00565
A03	Scaffold1116	8684204	8689938	+	Gap	Mate-Pairs
A03	Scaffold1116	8689939	8856134	+	Contig	Contig01416
A03	Scaffold1115	8856235	9242645	+	Contig	Contig00247
A03	Scaffold1114	9242746	11458905	-	Contig	Contig01296
A03	Scaffold1114	11458906	11763492	-	Gap	BioNano
A03	Scaffold1114	11763493	13725397	-	Contig	Contig00294
A03	Scaffold1114	13725398	13733673	+	Gap	Mate-Pairs
A03	Scaffold1114	13733674	18460283	+	Contig	Contig01198
A03	Scaffold1114	18460284	18463587	-	Gap	Mate-Pairs
A03	Scaffold1114	18463588	22302030	-	Contig	Contig00376
A03	Scaffold1114	22302031	22310808	-	Gap	BioNano
A03	Scaffold1114	22310809	22815853	-	Contig	Contig00743
A03	Scaffold1114	22815854	22824308	-	Gap	BioNano
A03	Scaffold1114	22824309	24542374	-	Contig	Contig00506_2
A03	Scaffold1114	24542375	24561781	+	Gap	BioNano
A03	Scaffold1114	24561782	26574940	+	Contig	Contig00950
A03	Scaffold1114	26574941	26580342	+	Gap	Mate-Pairs
A03	Scaffold1114	26580343	28126097	+	Contig	Contig00410
A03	Scaffold1114	28126098	28129510	-	Gap	Mate-Pairs
A03	Scaffold1114	28129511	29380822	-	Contig	Contig00792
A03	Scaffold1113	29380923	30134455	+	Contig	Contig00867
A03	Scaffold1113	30134456	30152394	+	Gap	BioNano
A03	Scaffold1113	30152395	30837003	+	Contig	Contig00808
A03	Scaffold1113	30837004	30862696	-	Gap	BioNano
A03	Scaffold1113	30862697	33233413	-	Contig	Contig01031
A03	Scaffold1112	33233514	33261126	+	Contig	Contig00946_2
A03	Scaffold1111	33261227	33362737	-	Contig	Contig00199
A03	Scaffold1111	33362738	33364259	+	Gap	BioNano
A03	Scaffold1111	33364260	33881102	+	Contig	Contig00182
A03	Scaffold1111	33881103	33972632	-	Gap	BioNano
A03	Scaffold1111	33972633	34117569	-	Contig	Contig00257
A03	Scaffold1111	34117570	34133785	-	Gap	Mate-Pairs
A03	Scaffold1111	34133786	34187713	-	Contig	Contig01250
A03	Scaffold1110	34187814	34765848	+	Contig	Contig00040
A03	Scaffold1109	34765949	34928290	+	Contig	Contig01286
A03	Scaffold1109	34928291	34935344	+	Gap	Mate-Pairs
A03	Scaffold1109	34935345	35305256	+	Contig	Contig00194
A03	Scaffold1108	35305357	35332089	-	Contig	Contig00641
A03	Scaffold1107	35332190	35676226	-	Contig	Contig01267
A03	Scaffold1106	35676327	37169529	-	Contig	Contig00912
A03	Scaffold1106	37169530	37171390	-	Gap	Mate-Pairs
A03	Scaffold1106	37171391	37247362	-	Contig	Contig00006
A03	Scaffold1106	37247363	37250425	-	Gap	Mate-Pairs
A03	Scaffold1106	37250426	37821841	-	Contig	Contig00937
A03	Scaffold1105	37821942	37998550	-	Contig	Contig00637
A03	Scaffold1104	37998651	38120280	+	Contig	Contig00611
A03	Scaffold1103	38120381	38154160	+	Contig	Contig00232
A04	Scaffold0837	1	229654	-	Contig	Contig00739	*
A04	Scaffold1287	229755	271627	+	Contig	Contig00741
A04	Scaffold1288	271728	331971	+	Contig	Contig00544
A04	Scaffold1289	332072	1778064	+	Contig	Contig00905
A04	Scaffold1289	1778065	1782943	+	Gap	Mate-Pairs
A04	Scaffold1289	1782944	5687270	+	Contig	Contig00594
A04	Scaffold1289	5687271	5687370	+	Gap	BioNano
A04	Scaffold1289	5687371	6747657	-	Contig	Contig00801
A04	Scaffold1290	6747758	6835872	+	Contig	Contig00866
A04	Scaffold1291	6835973	6876975	-	Contig	Contig00037_1
A04	Scaffold1292	6877076	6949527	+	Contig	Contig00531
A04	Scaffold1293	6949628	7099087	+	Contig	Contig00879
A04	Scaffold1293	7099088	7099187	+	Gap	BioNano
A04	Scaffold1293	7099188	7907888	+	Contig	Contig00253
A04	Scaffold1293	7907889	7948354	+	Gap	BioNano
A04	Scaffold1293	7948355	8149233	-	Contig	Contig00901
A04	Scaffold1294	8149334	9459469	-	Contig	Contig00091
A04	Scaffold1294	9459470	9459569	-	Gap	BioNano
A04	Scaffold1294	9459570	10106481	+	Contig	Contig00595
A04	Scaffold1295	10106582	10172151	-	Contig	Contig00858
A04	Scaffold1296	10172252	10222010	+	Contig	Contig00979
A04	Scaffold1297	10222111	11210825	+	Contig	Contig01192
A04	Scaffold1298	11210926	12921372	+	Contig	Contig01113
A04	Scaffold1298	12921373	12924324	+	Gap	Mate-Pairs
A04	Scaffold1298	12924325	13066668	-	Contig	Contig01214
A04	Scaffold1298	13066669	13071389	-	Gap	Mate-Pairs
A04	Scaffold1298	13071390	14457937	+	Contig	Contig01474
A04	Scaffold1299	14458038	14949030	-	Contig	Contig00590
A04	Scaffold1300	14949131	15934589	-	Contig	Contig01150
A04	Scaffold1301	15934690	18027202	-	Contig	Contig00887
A04	Scaffold1301	18027203	18035497	-	Gap	Mate-Pairs
A04	Scaffold1301	18035498	20687104	-	Contig	Contig00870
A04	Scaffold1302	20687205	20976039	+	Contig	Contig00179
A04	Scaffold1003	20976140	21375421	+	Contig	Contig00300	*
A04	Scaffold0003	21375522	21841778	-	Contig	Contig01216_2	*
A04	Scaffold0830	21841879	21928416	-	Contig	Contig01055	*
A05	Scaffold1186	1	425630	-	Contig	Contig00196_2
A05	Scaffold1186	425631	452490	-	Gap	Mate-Pairs
A05	Scaffold1186	452491	924287	-	Contig	Contig00564
A05	Scaffold1186	924288	933596	-	Gap	Mate-Pairs
A05	Scaffold1186	933597	5918139	-	Contig	Contig00452
A05	Scaffold1186	5918140	5921889	-	Gap	Mate-Pairs
A05	Scaffold1186	5921890	6472507	-	Contig	Contig00770
A05	Scaffold1185	6472608	6616456	-	Contig	Contig00700
A05	Scaffold1185	6616457	6619669	+	Gap	BioNano
A05	Scaffold1185	6619670	7037212	+	Contig	Contig00274
A05	Scaffold1184	7037313	8233490	+	Contig	Contig01200
A05	Scaffold1184	8233491	8233590	-	Gap	BioNano
A05	Scaffold1184	8233591	9148795	-	Contig	Contig01088
A05	Scaffold1184	9148796	9148895	+	Gap	BioNano
A05	Scaffold1184	9148896	10447312	+	Contig	Contig00288
A05	Scaffold1184	10447313	10451911	-	Gap	Mate-Pairs
A05	Scaffold1184	10451912	10584651	-	Contig	Contig01044
A05	Scaffold1183	10584752	11488144	-	Contig	Contig00506_1
A05	Scaffold1183	11488145	11496675	-	Gap	BioNano
A05	Scaffold1183	11496676	11873133	-	Contig	Contig00962
A05	Scaffold1183	11873134	11873233	-	Gap	BioNano
A05	Scaffold1183	11873234	12015403	-	Contig	Contig00105
A05	Scaffold1182	12015504	12114079	-	Contig	Contig00222
A05	Scaffold1181	12114180	12203223	+	Contig	Contig00951
A05	Scaffold1180	12203324	12304682	-	Contig	Contig00198
A05	Scaffold1180	12304683	12307990	+	Gap	BioNano
A05	Scaffold1180	12307991	12642125	+	Contig	Contig01346
A05	Scaffold1180	12642126	12642225	+	Gap	BioNano
A05	Scaffold1180	12642226	12910831	+	Contig	Contig00638
A05	Scaffold1179	12910932	14248537	+	Contig	Contig00763_1
A05	Scaffold1178	14248638	14306644	-	Contig	Contig00218_1
A05	Scaffold1177	14306745	14408656	+	Contig	Contig00070
A05	Scaffold1176	14408757	14491482	+	Contig	Contig01106
A05	Scaffold1175	14491583	14634306	+	Contig	Contig01181
A05	Scaffold1174	14634407	15335117	-	Contig	Contig00351
A05	Scaffold1174	15335118	15338371	-	Gap	BioNano
A05	Scaffold1174	15338372	15573230	-	Contig	Contig01380
A05	Scaffold1174	15573231	15580810	+	Gap	BioNano
A05	Scaffold1174	15580811	16191419	+	Contig	Contig00571
A05	Scaffold1174	16191420	16191519	+	Gap	BioNano
A05	Scaffold1174	16191520	16361963	+	Contig	Contig01008
A05	Scaffold1174	16361964	16362063	-	Gap	BioNano
A05	Scaffold1174	16362064	16477305	-	Contig	Contig00943
A05	Scaffold1173	16477406	16517622	-	Contig	Contig00115
A05	Scaffold1172	16517723	16627628	+	Contig	Contig00050
A05	Scaffold1172	16627629	16635652	+	Gap	Mate-Pairs
A05	Scaffold1172	16635653	17359215	+	Contig	Contig00702
A05	Scaffold1172	17359216	17363409	+	Gap	BioNano
A05	Scaffold1172	17363410	17720456	+	Contig	Contig01134
A05	Scaffold1172	17720457	17720556	-	Gap	BioNano
A05	Scaffold1172	17720557	18698283	-	Contig	Contig00177
A05	Scaffold1172	18698284	18704642	-	Gap	BioNano
A05	Scaffold1172	18704643	20540622	-	Contig	Contig00292
A05	Scaffold1172	20540623	20540722	-	Gap	BioNano
A05	Scaffold1172	20540723	21524993	-	Contig	Contig00344
A05	Scaffold1172	21524994	21525093	+	Gap	BioNano
A05	Scaffold1172	21525094	21773300	+	Contig	Contig00938
A05	Scaffold1171	21773401	21822691	+	Contig	Contig00965
A05	Scaffold1171	21822692	21828073	+	Gap	Mate-Pairs
A05	Scaffold1171	21828074	22625522	+	Contig	Contig00129
A05	Scaffold1171	22625523	22625775	+	Gap	Mate-Pairs
A05	Scaffold1171	22625776	23952104	+	Contig	Contig00895
A05	Scaffold1170	23952205	24058631	+	Contig	Contig01324
A05	Scaffold1170	24058632	24060576	+	Gap	Mate-Pairs
A05	Scaffold1170	24060577	25436631	+	Contig	Contig01071
A05	Scaffold1169	25436732	25824276	+	Contig	Contig00557
A05	Scaffold1168	25824377	25993215	-	Contig	Contig01224
A05	Scaffold1167	25993316	26213579	-	Contig	Contig00791
A05	Scaffold1166	26213680	26353671	-	Contig	Contig00837
A05	Scaffold1165	26353772	26490434	+	Contig	Contig00501
A05	Scaffold1165	26490435	26495383	-	Gap	Mate-Pairs
A05	Scaffold1165	26495384	26614388	-	Contig	Contig00609
A05	Scaffold1164	26614489	26942113	-	Contig	Contig01095
A05	Scaffold1163	26942214	27052734	-	Contig	Contig00075
A05	Scaffold1162	27052835	27180459	-	Contig	Contig01226
A05	Scaffold1161	27180560	27313181	-	Contig	Contig01146
A05	Scaffold1160	27313282	27447487	-	Contig	Contig00381
A05	Scaffold1159	27447588	27582911	+	Contig	Contig00603
A05	Scaffold1159	27582912	27584016	-	Gap	Mate-Pairs
A05	Scaffold1159	27584017	27680222	-	Contig	Contig00084
A05	Scaffold1158	27680323	27834023	-	Contig	Contig00823
A05	Scaffold1157	27834124	27915258	-	Contig	Contig00242
A05	Scaffold1156	27915359	28104370	-	Contig	Contig00183
A05	Scaffold1155	28104471	28212691	+	Contig	Contig00639
A05	Scaffold1154	28212792	28328416	-	Contig	Contig00793
A05	Scaffold1153	28328517	28493056	+	Contig	Contig00809
A06	Scaffold1136	1	46092	-	Contig	Contig01176
A06	Scaffold1135	46193	89922	-	Contig	Contig00377
A06	Scaffold1134	90023	157591	-	Contig	Contig00035
A06	Scaffold1133	157692	407852	-	Contig	Contig00404
A06	Scaffold1132	407953	658285	+	Contig	Contig01216_1
A06	Scaffold1131	658386	764558	-	Contig	Contig00640
A06	Scaffold1130	764659	1014445	+	Contig	Contig00709
A06	Scaffold1130	1014446	1024883	+	Gap	Mate-Pairs
A06	Scaffold1130	1024884	1203630	+	Contig	Contig01443
A06	Scaffold1129	1203731	1916506	+	Contig	Contig01414
A06	Scaffold1129	1916507	2013038	-	Gap	BioNano
A06	Scaffold1129	2013039	5718482	-	Contig	Contig00058
A06	Scaffold1128	5718583	6148426	+	Contig	Contig00352
A06	Scaffold1128	6148427	6152497	-	Gap	BioNano
A06	Scaffold1128	6152498	7139202	-	Contig	Contig00716
A06	Scaffold1128	7139203	7147617	-	Gap	BioNano
A06	Scaffold1128	7147618	7185613	-	Contig	Contig00096
A06	Scaffold1128	7185714	7499516	-	Contig	Contig00674
A06	Scaffold1128	7499517	7502950	+	Gap	BioNano
A06	Scaffold1128	7502951	8440365	+	Contig	Contig00577
A06	Scaffold1127	8440466	9232948	-	Contig	Contig01340
A06	Scaffold1127	9232949	9244646	+	Gap	BioNano
A06	Scaffold1127	9244647	10466968	+	Contig	Contig00958
A06	Scaffold1127	10466969	10480509	-	Gap	BioNano
A06	Scaffold1127	10480510	10715194	-	Contig	Contig01222
A06	Scaffold1127	10715195	10724328	-	Gap	BioNano
A06	Scaffold1127	10724329	12266010	-	Contig	Contig00370
A06	Scaffold1127	12266011	12266110	+	Gap	BioNano
A06	Scaffold1127	12266111	12430278	+	Contig	Contig00696
A06	Scaffold1127	12430279	12431131	-	Gap	BioNano
A06	Scaffold1127	12431132	13833596	-	Contig	Contig01119
A06	Scaffold1126	13833697	14175460	-	Contig	Contig01262
A06	Scaffold1126	14175461	14184139	+	Gap	BioNano
A06	Scaffold1126	14184140	14580449	+	Contig	Contig01399
A06	Scaffold1126	14580450	14580549	+	Gap	BioNano
A06	Scaffold1126	14580550	15090167	+	Contig	Contig00072
A06	Scaffold1125	15090268	15284983	-	Contig	Contig00708
A06	Scaffold1124	15285084	15399378	+	Contig	Contig00169
A06	Scaffold1123	15399479	15546821	-	Contig	Contig00900
A06	Scaffold1122	15546922	15974467	-	Contig	Contig00335
A06	Scaffold1122	15974468	15975444	-	Gap	BioNano
A06	Scaffold1122	15975445	16541771	-	Contig	Contig01135
A06	Scaffold1122	16541772	16541871	+	Gap	BioNano
A06	Scaffold1122	16541872	17103227	+	Contig	Contig00920
A06	Scaffold1122	17103228	17111651	+	Gap	Mate-Pairs
A06	Scaffold1122	17111652	20482723	+	Contig	Contig00281
A06	Scaffold1121	20482824	20889525	+	Contig	Contig01464_2
A06	Scaffold1121	20889526	20889625	+	Gap	BioNano
A06	Scaffold1121	20889626	21265540	+	Contig	Contig00435
A06	Scaffold1121	21265541	21271480	-	Gap	BioNano
A06	Scaffold1121	21271481	21574904	-	Contig	Contig01032
A06	Scaffold1121	21574905	21587471	-	Gap	BioNano
A06	Scaffold1121	21587472	23807069	-	Contig	Contig00145
A06	Scaffold1120	23807170	24444094	-	Contig	Contig00137
A06	Scaffold1120	24444095	24446927	-	Gap	BioNano
A06	Scaffold1120	24446928	25714654	-	Contig	Contig00927
A06	Scaffold1120	25714655	25716186	+	Gap	Mate-Pairs
A06	Scaffold1120	25716187	26076682	+	Contig	Contig00940
A06	Scaffold1119	26076783	29167992	+	Contig	Contig00366
A07	Scaffold1269	1	402226	-	Contig	Contig01207
A07	Scaffold1270	402327	866789	-	Contig	Contig00772
A07	Scaffold1270	866790	866889	-	Gap	BioNano
A07	Scaffold1270	866890	1618858	-	Contig	Contig00333
A07	Scaffold1270	1618859	1624648	-	Gap	BioNano
A07	Scaffold1270	1624649	1708662	-	Contig	Contig00043
A07	Scaffold1271	1708763	2535589	-	Contig	Contig00473
A07	Scaffold1271	2535590	2535689	-	Gap	BioNano
A07	Scaffold1271	2535690	2828941	-	Contig	Contig00832
A07	Scaffold1271	2828942	2829041	-	Gap	BioNano
A07	Scaffold1271	2829042	5202815	+	Contig	Contig00379
A07	Scaffold1272	5202916	5258558	+	Contig	Contig00107
A07	Scaffold1273	5258659	5330065	-	Contig	Contig00055
A07	Scaffold1274	5330166	5528860	+	Contig	Contig00569
A07	Scaffold1275	5528961	5708094	-	Contig	Contig00269
A07	Scaffold1276	5708195	6081133	-	Contig	Contig00284
A07	Scaffold0057	6081234	6308403	-	Contig	Contig00191	*
A07	Scaffold1277	6308504	6389908	-	Contig	Contig00635
A07	Scaffold1278	6390009	6620162	+	Contig	Contig01020
A07	Scaffold1279	6620263	6735207	+	Contig	Contig00576
A07	Scaffold1279	6735208	6739516	+	Gap	Mate-Pairs
A07	Scaffold1279	6739517	6845278	+	Contig	Contig00748
A07	Scaffold1280	6845379	6928238	+	Contig	Contig01178
A07	Scaffold1281	6928339	11746424	+	Contig	Contig00947
A07	Scaffold1281	11746425	11755573	+	Gap	Mate-Pairs
A07	Scaffold1281	11755574	14636728	-	Contig	Contig00942
A07	Scaffold1281	14636729	14640620	-	Gap	Mate-Pairs
A07	Scaffold1281	14640621	14747566	-	Contig	Contig00010
A07	Scaffold1282	14747667	15147545	-	Contig	Contig01063_1
A07	Scaffold1283	15147646	24565397	-	Contig	Contig01126
A07	Scaffold1284	24565498	24845753	+	Contig	Contig00316
A07	Scaffold1285	24845854	25683628	-	Contig	Contig01237
A07	Scaffold1285	25683629	25693049	-	Gap	BioNano
A07	Scaffold1285	25693050	26456609	+	Contig	Contig01165
A07	Scaffold1285	26456610	26494418	+	Gap	BioNano
A07	Scaffold1285	26494419	28737976	+	Contig	Contig00600
A07	Scaffold1286	28738077	28928902	+	Contig	Contig00363
A08	Scaffold1187	1	182669	-	Contig	Contig01063_2
A08	Scaffold1187	182670	182769	-	Gap	BioNano
A08	Scaffold1187	182770	406400	-	Contig	Contig00890
A08	Scaffold1187	406401	427125	-	Gap	BioNano
A08	Scaffold1187	427126	1069366	+	Contig	Contig01140
A08	Scaffold1187	1069367	1069466	+	Gap	BioNano
A08	Scaffold1187	1069467	1471169	+	Contig	Contig01440
A08	Scaffold1187	1471170	1486227	+	Gap	BioNano
A08	Scaffold1187	1486228	1892003	+	Contig	Contig01476
A08	Scaffold1187	1892004	1899391	+	Gap	BioNano
A08	Scaffold1187	1899392	3574327	-	Contig	Contig00623
A08	Scaffold1187	3574328	3594889	-	Gap	BioNano
A08	Scaffold1187	3594890	4039504	-	Contig	Contig00180
A08	Scaffold1187	4039505	4039604	-	Gap	BioNano
A08	Scaffold1187	4039605	4208172	+	Contig	Contig01418
A08	Scaffold1187	4208173	4216209	+	Gap	BioNano
A08	Scaffold1187	4216210	4431893	+	Contig	Contig00233
A08	Scaffold1187	4431894	4435760	+	Gap	Mate-Pairs
A08	Scaffold1187	4435761	4764221	-	Contig	Contig00688
A08	Scaffold1187	4764222	4764321	-	Gap	BioNano
A08	Scaffold1187	4764322	6098429	+	Contig	Contig01156
A08	Scaffold1187	6098430	6100798	+	Gap	BioNano
A08	Scaffold1187	6100799	6464294	-	Contig	Contig00470
A08	Scaffold1188	6464395	6572509	-	Contig	Contig00987
A08	Scaffold1189	6572610	6803642	+	Contig	Contig00400
A08	Scaffold1190	6803743	8197424	+	Contig	Contig00477
A08	Scaffold1190	8197425	8202489	+	Gap	Mate-Pairs
A08	Scaffold1190	8202490	8533367	-	Contig	Contig00279
A08	Scaffold1190	8533368	8533467	-	Gap	BioNano
A08	Scaffold1190	8533468	9076589	-	Contig	Contig00255
A08	Scaffold1190	9076590	9076768	-	Gap	BioNano
A08	Scaffold1190	9076769	9840050	+	Contig	Contig00207
A08	Scaffold1190	9840051	9844484	+	Gap	BioNano
A08	Scaffold1190	9844485	10031657	+	Contig	Contig00717
A08	Scaffold1191	10031758	10388516	+	Contig	Contig00819
A08	Scaffold1191	10388517	10388954	+	Gap	Mate-Pairs
A08	Scaffold1191	10388955	13954195	+	Contig	Contig01076
A08	Scaffold1191	13954196	13956901	+	Gap	Mate-Pairs
A08	Scaffold1191	13956902	15548455	-	Contig	Contig01359
A08	Scaffold1192	15548556	15589629	+	Contig	Contig00432_1
A08	Scaffold1193	15589730	18533854	+	Contig	Contig01333
A08	Scaffold1194	18533955	19170798	-	Contig	Contig00799
A08	Scaffold1195	19170899	22668843	-	Contig	Contig00510
A08	Scaffold1195	22668844	22678197	-	Gap	Mate-Pairs
A08	Scaffold1195	22678198	22887323	-	Contig	Contig00063
A08	Scaffold1196	22887424	22937625	-	Contig	Contig01451
A08	Scaffold1197	22937726	22981702	+	Contig	Contig00081
A09	Scaffold1206	1	181681	-	Contig	Contig00508
A09	Scaffold1207	181782	452584	-	Contig	Contig00486
A09	Scaffold1207	452585	462786	-	Gap	Mate-Pairs
A09	Scaffold1207	462787	518782	+	Contig	Contig00146
A09	Scaffold1208	518883	673370	-	Contig	Contig01231
A09	Scaffold1209	673471	707891	+	Contig	Contig00698
A09	Scaffold1210	707992	1074105	-	Contig	Contig01252
A09	Scaffold1211	1074206	1216323	-	Contig	Contig00733
A09	Scaffold1212	1216424	1269977	-	Contig	Contig01270
A09	Scaffold1212	1269978	1292176	-	Gap	Mate-Pairs
A09	Scaffold1212	1292177	1561124	-	Contig	Contig00123
A09	Scaffold1213	1561225	1836864	+	Contig	Contig00872
A09	Scaffold1213	1836865	1918975	+	Gap	BioNano
A09	Scaffold1213	1918976	2333436	+	Contig	Contig00049
A09	Scaffold1214	2333537	2881090	-	Contig	Contig00315
A09	Scaffold1214	2881091	2887198	-	Gap	Mate-Pairs
A09	Scaffold1214	2887199	3838476	+	Contig	Contig01158
A09	Scaffold1215	3838577	4153852	+	Contig	Contig01347
A09	Scaffold1215	4153853	4153952	+	Gap	BioNano
A09	Scaffold1215	4153953	4429662	-	Contig	Contig01403
A09	Scaffold1215	4429663	4433763	-	Gap	BioNano
A09	Scaffold1215	4433764	4565201	+	Contig	Contig00714
A09	Scaffold1216	4565302	5091080	-	Contig	Contig01471
A09	Scaffold1216	5091081	5158053	-	Gap	BioNano
A09	Scaffold1216	5158054	6026639	+	Contig	Contig01219
A09	Scaffold1217	6026740	6123654	+	Contig	Contig01129
A09	Scaffold1218	6123755	6895808	-	Contig	Contig00534
A09	Scaffold1219	6895909	6995909	-	Contig	Contig00703
A09	Scaffold1220	6996010	8961017	-	Contig	Contig00560
A09	Scaffold1220	8961018	8961673	-	Gap	Mate-Pairs
A09	Scaffold1220	8961674	9824675	+	Contig	Contig00871_1
A09	Scaffold1220	9824676	9825795	+	Gap	Mate-Pairs
A09	Scaffold1220	9825796	10392049	+	Contig	Contig00903
A09	Scaffold1220	10392050	10396683	+	Gap	Mate-Pairs
A09	Scaffold1220	10396684	10641805	+	Contig	Contig01331
A09	Scaffold1221	10641906	10956406	-	Contig	Contig00768
A09	Scaffold1222	10956507	11140476	-	Contig	Contig00350
A09	Scaffold1223	11140577	14290065	-	Contig	Contig01131
A09	Scaffold1224	14290166	15164827	+	Contig	Contig00171
A09	Scaffold1224	15164828	15164927	+	Gap	BioNano
A09	Scaffold1224	15164928	15581427	+	Contig	Contig00154
A09	Scaffold1224	15581428	15648856	+	Gap	BioNano
A09	Scaffold1224	15648857	15925674	+	Contig	Contig01167
A09	Scaffold1224	15925675	15925774	+	Gap	BioNano
A09	Scaffold1224	15925775	17820023	-	Contig	Contig01464_1
A09	Scaffold1224	17820024	17823638	-	Gap	BioNano
A09	Scaffold1224	17823639	18986567	-	Contig	Contig00725
A09	Scaffold1224	18986568	18986667	-	Gap	BioNano
A09	Scaffold1224	18986668	19524885	+	Contig	Contig00272
A09	Scaffold1225	19524986	19714925	+	Contig	Contig00496
A09	Scaffold1225	19714926	19718081	+	Gap	Mate-Pairs
A09	Scaffold1225	19718082	20020192	-	Contig	Contig00124
A09	Scaffold1225	20020193	20020292	-	Gap	BioNano
A09	Scaffold1225	20020293	20242411	-	Contig	Contig00820
A09	Scaffold1225	20242412	20242511	-	Gap	BioNano
A09	Scaffold1225	20242512	20567230	-	Contig	Contig00666
A09	Scaffold1225	20567231	20569860	-	Gap	BioNano
A09	Scaffold1225	20569861	20884800	+	Contig	Contig01285
A09	Scaffold1225	20884801	20884900	+	Gap	BioNano
A09	Scaffold1225	20884901	21238861	-	Contig	Contig01277
A09	Scaffold1225	21238862	21238961	-	Gap	BioNano
A09	Scaffold1225	21238962	21581090	-	Contig	Contig00150
A09	Scaffold1226	21581191	21679684	-	Contig	Contig01327
A09	Scaffold1227	21679785	21708832	-	Contig	Contig00430_1
A09	Scaffold1228	21708933	21969622	+	Contig	Contig00618
A09	Scaffold1228	21969623	21977966	+	Gap	Mate-Pairs
A09	Scaffold1228	21977967	22125842	-	Contig	Contig00871_2
A09	Scaffold1229	22125943	22360945	-	Contig	Contig01365
A09	Scaffold1230	22361046	22742079	-	Contig	Contig00332
A09	Scaffold1231	22742180	22862922	-	Contig	Contig00476
A09	Scaffold1232	22863023	22928092	-	Contig	Contig00212
A09	Scaffold1233	22928193	23285392	-	Contig	Contig00908
A09	Scaffold1233	23285393	23285492	-	Gap	BioNano
A09	Scaffold1233	23285493	24632686	+	Contig	Contig01306
A09	Scaffold1233	24632687	24636601	+	Gap	BioNano
A09	Scaffold1233	24636602	24693534	+	Contig	Contig01040
A09	Scaffold1234	24693635	25305836	+	Contig	Contig00721
A09	Scaffold1234	25305837	25305936	+	Gap	BioNano
A09	Scaffold1234	25305937	25595500	+	Contig	Contig00076
A09	Scaffold1234	25595501	25601139	+	Gap	BioNano
A09	Scaffold1234	25601140	26001286	-	Contig	Contig00136
A09	Scaffold1234	26001287	26001386	-	Gap	BioNano
A09	Scaffold1234	26001387	27019543	-	Contig	Contig01269
A09	Scaffold1234	27019544	27019643	-	Gap	BioNano
A09	Scaffold1234	27019644	29282674	-	Contig	Contig01215_1
A09	Scaffold1234	29282675	29283021	-	Gap	BioNano
A09	Scaffold1234	29283022	30942359	-	Contig	Contig01360
A09	Scaffold1234	30942360	30952250	-	Gap	BioNano
A09	Scaffold1234	30952251	31288982	+	Contig	Contig01085
A09	Scaffold1234	31288983	31292368	+	Gap	BioNano
A09	Scaffold1234	31292369	33608568	-	Contig	Contig00420
A09	Scaffold1235	33608669	38970914	-	Contig	Contig01037
A09	Scaffold1235	38970915	38992289	-	Gap	Mate-Pairs
A09	Scaffold1235	38992290	39353915	-	Contig	Contig00563
A09	Scaffold1236	39354016	41093274	-	Contig	Contig01228
A09	Scaffold1236	41093275	41107835	-	Gap	BioNano
A09	Scaffold1236	41107836	42659991	+	Contig	Contig00192
A09	Scaffold1236	42659992	42665522	+	Gap	BioNano
A09	Scaffold1236	42665523	43890467	-	Contig	Contig00898
A09	Scaffold1237	43890568	44234154	+	Contig	Contig00701
A09	Scaffold1237	44234155	44239314	+	Gap	Mate-Pairs
A09	Scaffold1237	44239315	44994586	+	Contig	Contig00397
A09	Scaffold0097	44994687	45156811	+	Contig	Contig00679	*
A10	Scaffold1137	1	428545	+	Contig	Contig01108
A10	Scaffold1137	428546	431911	+	Gap	Mate-Pairs
A10	Scaffold1137	431912	994257	+	Contig	Contig00556
A10	Scaffold1137	994258	994357	+	Gap	BioNano
A10	Scaffold1137	994358	1396740	-	Contig	Contig01396
A10	Scaffold1137	1396741	1396840	-	Gap	BioNano
A10	Scaffold1137	1396841	3420326	-	Contig	Contig00624
A10	Scaffold1137	3420327	3422637	-	Gap	BioNano
A10	Scaffold1137	3422638	3767603	+	Contig	Contig00610
A10	Scaffold1137	3767604	3767703	+	Gap	BioNano
A10	Scaffold1137	3767704	4436917	+	Contig	Contig01001
A10	Scaffold1138	4437018	4668907	-	Contig	Contig00541
A10	Scaffold1138	4668908	4672672	-	Gap	Mate-Pairs
A10	Scaffold1138	4672673	4803322	-	Contig	Contig01027
A10	Scaffold1139	4803423	4940422	+	Contig	Contig01407
A10	Scaffold1140	4940523	5032747	-	Contig	Contig01317
A10	Scaffold1140	5032748	5041482	-	Gap	Mate-Pairs
A10	Scaffold1140	5041483	5384388	-	Contig	Contig00278
A10	Scaffold1141	5384489	5457291	+	Contig	Contig01093
A10	Scaffold1142	5457392	6128420	-	Contig	Contig00372
A10	Scaffold1142	6128421	6131358	-	Gap	Mate-Pairs
A10	Scaffold1142	6131359	6219371	-	Contig	Contig00143
A10	Scaffold1143	6219472	6523880	+	Contig	Contig00997
A10	Scaffold1144	6523981	6602128	+	Contig	Contig00785
A10	Scaffold1145	6602229	6634600	-	Contig	Contig00422
A10	Scaffold1146	6634701	6671481	-	Contig	Contig00777
A10	Scaffold1147	6671582	6720616	-	Contig	Contig00775_2
A10	Scaffold1148	6720717	6810662	-	Contig	Contig01457
A10	Scaffold1148	6810663	6815326	-	Gap	Mate-Pairs
A10	Scaffold1148	6815327	7361773	+	Contig	Contig00301
A10	Scaffold1149	7361874	7500136	+	Contig	Contig01251
A10	Scaffold1149	7500137	7500236	+	Gap	BioNano
A10	Scaffold1149	7500237	7766915	+	Contig	Contig00322
A10	Scaffold1150	7767016	8119473	-	Contig	Contig00051
A10	Scaffold1150	8119474	8123139	-	Gap	Mate-Pairs
A10	Scaffold1150	8123140	8263225	+	Contig	Contig01042
A10	Scaffold1151	8263326	11574035	+	Contig	Contig00955
A10	Scaffold0001	11574136	11637611	+	Contig	Contig00844	*
A10	Scaffold1152	11637712	15294014	+	Contig	Contig00844_2
A10	Scaffold1152	15294015	15295007	+	Gap	Mate-Pairs
A10	Scaffold1152	15295008	18626984	-	Contig	Contig00893
A10	Scaffold1152	18626985	18630524	-	Gap	Mate-Pairs
A10	Scaffold1152	18630525	19816526	+	Contig	Contig00414
A10	Scaffold1152	19816527	19821189	+	Gap	Mate-Pairs
A10	Scaffold1152	19821190	20725698	-	Contig	Contig00559
Ann	Scaffold0001	1	63476	-	-	Contig00844_1
Ann	Scaffold00010	1	119456	-	-	Contig00763_2
Ann	Scaffold0002	1	62454	-	-	Contig00430_2
Ann	Scaffold0003	1	466257	-	-	Contig01216_2
Ann	Scaffold0004	1	66647	-	-	Contig00946_1
Ann	Scaffold0005	1	41183	-	-	Contig00775_1
Ann	Scaffold0006	1	62066	-	-	Contig00266_1
Ann	Scaffold0007	1	43788	-	-	Contig00266_2
Ann	Scaffold0008	1	66455	-	-	Contig00432_2
Ann	Scaffold0009	1	85348	-	-	Contig00037_2
Ann	Scaffold00100	1	39477	-	-	Contig01239
Ann	Scaffold0011	1	61717	-	-	Contig01265_1
Ann	Scaffold0012	1	42650	-	-	Contig01265_2
Ann	Scaffold0013	1	127407	-	-	Contig00737_1
Ann	Scaffold0014	1	44055	-	-	Contig00737_2
Ann	Scaffold0015	1	195652	-	-	Contig00218_2
Ann	Scaffold0016	1	71851	-	-	Contig00853_1
Ann	Scaffold0017	1	36091	-	-	Contig00853_2
Ann	Scaffold0018	1	67083	-	-	Contig01163_1
Ann	Scaffold0019	1	41771	-	-	Contig01163_2
Ann	Scaffold0020	1	108496	-	-	Contig00434_1
Ann	Scaffold0021	1	27137	-	-	Contig00130
Ann	Scaffold0022	1	76316	-	-	Contig00220
Ann	Scaffold0023	1	20691	-	-	Contig00856
Ann	Scaffold0024	1	30622	-	-	Contig01298
Ann	Scaffold0025	1	20207	-	-	Contig01105
Ann	Scaffold0026	1	29501	-	-	Contig01245
Ann	Scaffold0027	1	60744	-	-	Contig00859
Ann	Scaffold0028	1	24183	-	-	Contig00669
Ann	Scaffold0029	1	3445	-	-	Contig00464
Ann	Scaffold0030	1	40096	-	-	Contig00815
Ann	Scaffold0031	1	22782	-	-	Contig01405
Ann	Scaffold0032	1	36517	-	-	Contig01384
Ann	Scaffold0033	1	32628	-	-	Contig00073
Ann	Scaffold0034	1	38153	-	-	Contig00854
Ann	Scaffold0035	1	84735	-	-	Contig01090
Ann	Scaffold0036	1	37781	-	-	Contig01242
Ann	Scaffold0037	1	60036	-	-	Contig00393
Ann	Scaffold0038	1	32327	-	-	Contig00188
Ann	Scaffold0039	1	60632	-	-	Contig01378
Ann	Scaffold0040	1	66362	-	-	Contig00007
Ann	Scaffold0041	1	70539	-	-	Contig00599
Ann	Scaffold0042	1	35308	-	-	Contig00843
Ann	Scaffold0043	1	22230	-	-	Contig00596
Ann	Scaffold0044	1	29187	-	-	Contig01024
Ann	Scaffold0045	1	31586	-	-	Contig00746
Ann	Scaffold0046	1	43532	-	-	Contig00754
Ann	Scaffold0047	1	29942	-	-	Contig01094
Ann	Scaffold0048	1	27368	-	-	Contig01410
Ann	Scaffold0049	1	88293	-	-	Contig01036
Ann	Scaffold0050	1	43961	-	-	Contig00340
Ann	Scaffold0051	1	60370	-	-	Contig00239
Ann	Scaffold0052	1	27729	-	-	Contig00334
Ann	Scaffold0053	1	60257	-	-	Contig00613
Ann	Scaffold0054	1	73393	-	-	Contig00657
Ann	Scaffold0055	1	33530	-	-	Contig00009
Ann	Scaffold0056	1	28105	-	-	Contig00869
Ann	Scaffold0057	1	227170	-	-	Contig00191
Ann	Scaffold0058	1	24956	-	-	Contig01372
Ann	Scaffold0059	1	118624	-	-	Contig00864
Ann	Scaffold0060	1	23525	-	-	Contig01358
Ann	Scaffold0061	1	76420	-	-	Contig00977
Ann	Scaffold0062	1	74537	-	-	Contig00552
Ann	Scaffold0063	1	5377	-	-	Contig00551
Ann	Scaffold0064	1	42615	-	-	Contig01202
Ann	Scaffold0065	1	66878	-	-	Contig01168
Ann	Scaffold0066	1	75772	-	-	Contig01039
Ann	Scaffold0067	1	39857	-	-	Contig00248
Ann	Scaffold0068	1	170302	-	-	Contig01287
Ann	Scaffold0069	1	31292	-	-	Contig00085
Ann	Scaffold0070	1	23245	-	-	Contig00342
Ann	Scaffold0071	1	38205	-	-	Contig00868
Ann	Scaffold0072	1	22188	-	-	Contig01344
Ann	Scaffold0073	1	71076	-	-	Contig00726
Ann	Scaffold0074	1	9678	-	-	Contig00528
Ann	Scaffold0075	1	30366	-	-	Contig00929
Ann	Scaffold0076	1	52669	-	-	Contig00633
Ann	Scaffold0077	1	62957	-	-	Contig00536
Ann	Scaffold0078	1	53901	-	-	Contig00053
Ann	Scaffold0079	1	34745	-	-	Contig00797
Ann	Scaffold0080	1	65985	-	-	Contig01104
Ann	Scaffold0081	1	58329	-	-	Contig01444
Ann	Scaffold0082	1	132596	-	-	Contig01364
Ann	Scaffold0083	1	37068	-	-	Contig00019
Ann	Scaffold0084	1	46398	-	-	Contig01408
Ann	Scaffold0085	1	34867	-	-	Contig01302
Ann	Scaffold0086	1	55703	-	-	Contig01052
Ann	Scaffold0087	1	18099	-	-	Contig01185
Ann	Scaffold0088	1	31206	-	-	Contig00100
Ann	Scaffold0089	1	18437	-	-	Contig00173
Ann	Scaffold0090	1	18387	-	-	Contig01278
Ann	Scaffold0091	1	18340	-	-	Contig01247
Ann	Scaffold0092	1	25838	-	-	Contig00211
Ann	Scaffold0093	1	16763	-	-	Contig00251
Ann	Scaffold0094	1	38866	-	-	Contig00364
Ann	Scaffold0095	1	41381	-	-	Contig00520
Ann	Scaffold0096	1	23245	-	-	Contig00042
Ann	Scaffold0097	1	162124	-	-	Contig00679
Ann	Scaffold0098	1	55431	-	-	Contig00850
Ann	Scaffold0099	1	19263	-	-	Contig00691
Ann	Scaffold01000	1	58349	-	-	Contig01238
Ann	Scaffold0101	1	35506	-	-	Contig00159
Ann	Scaffold0102	1	28180	-	-	Contig01339
Ann	Scaffold0103	1	29335	-	-	Contig00088
Ann	Scaffold0104	1	82074	-	-	Contig00636
Ann	Scaffold0105	1	24004	-	-	Contig01295
Ann	Scaffold0106	1	90099	-	-	Contig00512
Ann	Scaffold0107	1	45732	-	-	Contig00166
Ann	Scaffold0108	1	35649	-	-	Contig01029
Ann	Scaffold0109	1	59953	-	-	Contig01062
Ann	Scaffold0110	1	38634	-	-	Contig01217
Ann	Scaffold0111	1	62464	-	-	Contig01421
Ann	Scaffold0112	1	47101	-	-	Contig01114
Ann	Scaffold0113	1	188545	-	-	Contig00846
Ann	Scaffold0114	1	57449	-	-	Contig00283
Ann	Scaffold0115	1	30810	-	-	Contig00981
Ann	Scaffold0116	1	170637	-	-	Contig00147
Ann	Scaffold0117	1	25112	-	-	Contig00367
Ann	Scaffold0118	1	31533	-	-	Contig00735
Ann	Scaffold0119	1	83127	-	-	Contig00429
Ann	Scaffold0120	1	55251	-	-	Contig00616
Ann	Scaffold0121	1	28991	-	-	Contig01205
Ann	Scaffold0122	1	66470	-	-	Contig01461
Ann	Scaffold0123	1	27232	-	-	Contig00079
Ann	Scaffold0124	1	34548	-	-	Contig00617
Ann	Scaffold0125	1	37832	-	-	Contig01309
Ann	Scaffold0126	1	43853	-	-	Contig00745
Ann	Scaffold0127	1	55607	-	-	Contig00956
Ann	Scaffold0128	1	25578	-	-	Contig00654
Ann	Scaffold0129	1	36346	-	-	Contig00256
Ann	Scaffold0130	1	43000	-	-	Contig01398
Ann	Scaffold0131	1	25850	-	-	Contig00489
Ann	Scaffold0132	1	22582	-	-	Contig01349
Ann	Scaffold0133	1	31648	-	-	Contig01336
Ann	Scaffold0134	1	52271	-	-	Contig00012
Ann	Scaffold0135	1	40938	-	-	Contig00033
Ann	Scaffold0136	1	41243	-	-	Contig01475
Ann	Scaffold0137	1	51790	-	-	Contig00634
Ann	Scaffold0138	1	27121	-	-	Contig00591
Ann	Scaffold0139	1	20152	-	-	Contig01012
Ann	Scaffold0140	1	13432	-	-	Contig00240
Ann	Scaffold0141	1	16328	-	-	Contig01456
Ann	Scaffold0142	1	63466	-	-	Contig00487
Ann	Scaffold0143	1	65288	-	-	Contig01374
Ann	Scaffold0144	1	24815	-	-	Contig01341
Ann	Scaffold0145	1	73244	-	-	Contig01103
Ann	Scaffold0146	1	23580	-	-	Contig00539
Ann	Scaffold0147	1	35078	-	-	Contig00065
Ann	Scaffold0148	1	38711	-	-	Contig01118
Ann	Scaffold0149	1	41376	-	-	Contig00918
Ann	Scaffold0150	1	62642	-	-	Contig01326
Ann	Scaffold0151	1	73215	-	-	Contig00986
Ann	Scaffold0152	1	70435	-	-	Contig00580
Ann	Scaffold0153	1	23062	-	-	Contig01244
Ann	Scaffold0154	1	16820	-	-	Contig00723
Ann	Scaffold0155	1	32167	-	-	Contig00306
Ann	Scaffold0156	1	111421	-	-	Contig00413
Ann	Scaffold0157	1	34669	-	-	Contig00356
Ann	Scaffold0158	1	70493	-	-	Contig00099
Ann	Scaffold0159	1	80530	-	-	Contig00985
Ann	Scaffold0160	1	36970	-	-	Contig01058
Ann	Scaffold0161	1	61506	-	-	Contig01316
Ann	Scaffold0162	1	53838	-	-	Contig00906
Ann	Scaffold0163	1	138016	-	-	Contig00924
Ann	Scaffold0164	1	48384	-	-	Contig00461
Ann	Scaffold0165	1	60560	-	-	Contig00082
Ann	Scaffold0166	1	59238	-	-	Contig00884
Ann	Scaffold0167	1	52968	-	-	Contig01122
Ann	Scaffold0168	1	88535	-	-	Contig00993
Ann	Scaffold0169	1	58176	-	-	Contig00415
Ann	Scaffold0170	1	24507	-	-	Contig00998
Ann	Scaffold0171	1	61437	-	-	Contig01283
Ann	Scaffold0172	1	30653	-	-	Contig00554
Ann	Scaffold0173	1	28372	-	-	Contig00052
Ann	Scaffold0174	1	170330	-	-	Contig01386
Ann	Scaffold0175	1	39556	-	-	Contig01460
Ann	Scaffold0176	1	57154	-	-	Contig01429
Ann	Scaffold0177	1	18028	-	-	Contig01003
Ann	Scaffold0178	1	51431	-	-	Contig00582
Ann	Scaffold0179	1	64977	-	-	Contig01438
Ann	Scaffold0180	1	22141	-	-	Contig01045
Ann	Scaffold0181	1	14027	-	-	Contig00948
Ann	Scaffold0182	1	33981	-	-	Contig01320
Ann	Scaffold0183	1	39265	-	-	Contig01179
Ann	Scaffold0184	1	76153	-	-	Contig00902
Ann	Scaffold0185	1	34504	-	-	Contig01473
Ann	Scaffold0186	1	34786	-	-	Contig00999
Ann	Scaffold0187	1	52169	-	-	Contig00403
Ann	Scaffold0188	1	38113	-	-	Contig00592
Ann	Scaffold0189	1	111854	-	-	Contig00675
Ann	Scaffold0190	1	28070	-	-	Contig00068
Ann	Scaffold0191	1	34168	-	-	Contig00170
Ann	Scaffold0192	1	93043	-	-	Contig00694
Ann	Scaffold0193	1	32017	-	-	Contig00390
Ann	Scaffold0194	1	77595	-	-	Contig01266
Ann	Scaffold0195	1	33954	-	-	Contig01161
Ann	Scaffold0196	1	25810	-	-	Contig00326
Ann	Scaffold0197	1	37234	-	-	Contig00756
Ann	Scaffold0198	1	45737	-	-	Contig00128
Ann	Scaffold0199	1	53124	-	-	Contig00597
Ann	Scaffold0200	1	50497	-	-	Contig01415
Ann	Scaffold0201	1	32496	-	-	Contig00994
Ann	Scaffold0202	1	110859	-	-	Contig00345
Ann	Scaffold0203	1	48618	-	-	Contig00382
Ann	Scaffold0204	1	54734	-	-	Contig00482
Ann	Scaffold0205	1	85564	-	-	Contig00614
Ann	Scaffold0206	1	62766	-	-	Contig00897
Ann	Scaffold0207	1	237289	-	-	Contig00653
Ann	Scaffold0208	1	48035	-	-	Contig01028
Ann	Scaffold0209	1	140970	-	-	Contig00842
Ann	Scaffold0210	1	33601	-	-	Contig01081
Ann	Scaffold0211	1	12940	-	-	Contig00676
Ann	Scaffold0212	1	78789	-	-	Contig01373
Ann	Scaffold0213	1	83028	-	-	Contig00481
Ann	Scaffold0214	1	16793	-	-	Contig00355
Ann	Scaffold0215	1	57011	-	-	Contig00339
Ann	Scaffold0216	1	54068	-	-	Contig00800
Ann	Scaffold0217	1	208237	-	-	Contig00500
Ann	Scaffold0218	1	21012	-	-	Contig01144
Ann	Scaffold0219	1	32219	-	-	Contig00438
Ann	Scaffold0220	1	51868	-	-	Contig00230
Ann	Scaffold0221	1	45071	-	-	Contig00104
Ann	Scaffold0222	1	34097	-	-	Contig00684
Ann	Scaffold0223	1	23506	-	-	Contig00826
Ann	Scaffold0224	1	24421	-	-	Contig00412
Ann	Scaffold0225	1	29750	-	-	Contig00459
Ann	Scaffold0226	1	18252	-	-	Contig01054
Ann	Scaffold0227	1	36990	-	-	Contig00323
Ann	Scaffold0228	1	40496	-	-	Contig01139
Ann	Scaffold0229	1	57514	-	-	Contig01145
Ann	Scaffold0230	1	51419	-	-	Contig01452
Ann	Scaffold0231	1	41426	-	-	Contig00886
Ann	Scaffold0232	1	28645	-	-	Contig00184
Ann	Scaffold0233	1	45882	-	-	Contig01051
Ann	Scaffold0234	1	38486	-	-	Contig00847
Ann	Scaffold0235	1	49275	-	-	Contig00380
Ann	Scaffold0236	1	61922	-	-	Contig00234
Ann	Scaffold0237	1	33977	-	-	Contig00214
Ann	Scaffold0238	1	67146	-	-	Contig01172
Ann	Scaffold0239	1	24651	-	-	Contig00161
Ann	Scaffold0240	1	363590	-	-	Contig00668
Ann	Scaffold0241	1	18452	-	-	Contig00697
Ann	Scaffold0242	1	43718	-	-	Contig00406
Ann	Scaffold0243	1	26559	-	-	Contig00587
Ann	Scaffold0244	1	134575	-	-	Contig00025
Ann	Scaffold0245	1	17750	-	-	Contig00118
Ann	Scaffold0246	1	282056	-	-	Contig00276
Ann	Scaffold0247	1	31279	-	-	Contig01233
Ann	Scaffold0248	1	14953	-	-	Contig00066
Ann	Scaffold0249	1	39786	-	-	Contig01006
Ann	Scaffold0250	1	41999	-	-	Contig00347
Ann	Scaffold0251	1	77224	-	-	Contig00308
Ann	Scaffold0252	1	27018	-	-	Contig00619
Ann	Scaffold0253	1	26515	-	-	Contig00133
Ann	Scaffold0254	1	32097	-	-	Contig01016
Ann	Scaffold0255	1	7315	-	-	Contig00988
Ann	Scaffold0256	1	10311	-	-	Contig00226
Ann	Scaffold0257	1	11980	-	-	Contig00778
Ann	Scaffold0258	1	34310	-	-	Contig01389
Ann	Scaffold0259	1	186248	-	-	Contig00131
Ann	Scaffold0260	1	57680	-	-	Contig00744
Ann	Scaffold0261	1	73276	-	-	Contig00553
Ann	Scaffold0262	1	74159	-	-	Contig01148
Ann	Scaffold0263	1	51652	-	-	Contig00153
Ann	Scaffold0264	1	74572	-	-	Contig00036
Ann	Scaffold0265	1	27646	-	-	Contig01117
Ann	Scaffold0266	1	36323	-	-	Contig00460
Ann	Scaffold0267	1	21498	-	-	Contig01281
Ann	Scaffold0268	1	6686	-	-	Contig00268
Ann	Scaffold0269	1	44312	-	-	Contig00720
Ann	Scaffold0270	1	24723	-	-	Contig00026
Ann	Scaffold0271	1	16004	-	-	Contig01430
Ann	Scaffold0272	1	27897	-	-	Contig01293
Ann	Scaffold0273	1	30879	-	-	Contig00291
Ann	Scaffold0274	1	31138	-	-	Contig00776
Ann	Scaffold0275	1	28568	-	-	Contig01116
Ann	Scaffold0276	1	194085	-	-	Contig00431
Ann	Scaffold0277	1	18313	-	-	Contig00790
Ann	Scaffold0278	1	36715	-	-	Contig00704
Ann	Scaffold0279	1	76044	-	-	Contig01083
Ann	Scaffold0280	1	36402	-	-	Contig00028
Ann	Scaffold0281	1	63948	-	-	Contig00455
Ann	Scaffold0282	1	38394	-	-	Contig00024
Ann	Scaffold0283	1	23154	-	-	Contig01310
Ann	Scaffold0284	1	37897	-	-	Contig00794
Ann	Scaffold0285	1	85678	-	-	Contig01191
Ann	Scaffold0286	1	19217	-	-	Contig00730
Ann	Scaffold0287	1	134977	-	-	Contig00888
Ann	Scaffold0288	1	36201	-	-	Contig00462
Ann	Scaffold0289	1	24036	-	-	Contig00264
Ann	Scaffold0290	1	18222	-	-	Contig01138
Ann	Scaffold0291	1	51548	-	-	Contig00178
Ann	Scaffold0292	1	22861	-	-	Contig01079
Ann	Scaffold0293	1	43136	-	-	Contig01014
Ann	Scaffold0294	1	33341	-	-	Contig01288
Ann	Scaffold0295	1	34354	-	-	Contig00622
Ann	Scaffold0296	1	49407	-	-	Contig00713
Ann	Scaffold0297	1	40792	-	-	Contig01406
Ann	Scaffold0298	1	33492	-	-	Contig00185
Ann	Scaffold0299	1	149194	-	-	Contig00359
Ann	Scaffold0300	1	46205	-	-	Contig00593
Ann	Scaffold0301	1	12023	-	-	Contig00933
Ann	Scaffold0302	1	106635	-	-	Contig00719
Ann	Scaffold0303	1	53599	-	-	Contig00881
Ann	Scaffold0304	1	114425	-	-	Contig01315
Ann	Scaffold0305	1	91228	-	-	Contig00827
Ann	Scaffold0306	1	43779	-	-	Contig00011
Ann	Scaffold0307	1	88437	-	-	Contig00855
Ann	Scaffold0308	1	22741	-	-	Contig00346
Ann	Scaffold0309	1	63706	-	-	Contig00321
Ann	Scaffold0310	1	15809	-	-	Contig00408
Ann	Scaffold0311	1	45852	-	-	Contig01321
Ann	Scaffold0312	1	44830	-	-	Contig00463
Ann	Scaffold0313	1	93542	-	-	Contig01137
Ann	Scaffold0314	1	37009	-	-	Contig01206
Ann	Scaffold0315	1	37845	-	-	Contig00648
Ann	Scaffold0316	1	62316	-	-	Contig00186
Ann	Scaffold0317	1	37536	-	-	Contig01387
Ann	Scaffold0318	1	225605	-	-	Contig00134
Ann	Scaffold0319	1	162030	-	-	Contig00205
Ann	Scaffold0320	1	24072	-	-	Contig00588
Ann	Scaffold0321	1	22509	-	-	Contig00991
Ann	Scaffold0322	1	64587	-	-	Contig00442
Ann	Scaffold0323	1	168212	-	-	Contig00443
Ann	Scaffold0324	1	36710	-	-	Contig01229
Ann	Scaffold0325	1	60740	-	-	Contig00683
Ann	Scaffold0326	1	178498	-	-	Contig00828
Ann	Scaffold0327	1	217397	-	-	Contig00280
Ann	Scaffold0328	1	31500	-	-	Contig00195
Ann	Scaffold0329	1	35924	-	-	Contig01087
Ann	Scaffold0330	1	46924	-	-	Contig00493
Ann	Scaffold0332	1	29126	-	-	Contig00621
Ann	Scaffold0333	1	30350	-	-	Contig01249
Ann	Scaffold0334	1	21120	-	-	Contig00433
Ann	Scaffold0335	1	30746	-	-	Contig00919
Ann	Scaffold0336	1	102550	-	-	Contig00788
Ann	Scaffold0337	1	119375	-	-	Contig00174
Ann	Scaffold0338	1	39875	-	-	Contig00540
Ann	Scaffold0339	1	43672	-	-	Contig00298
Ann	Scaffold0340	1	100731	-	-	Contig01184
Ann	Scaffold0341	1	68846	-	-	Contig01173
Ann	Scaffold0342	1	69701	-	-	Contig01210
Ann	Scaffold0343	1	26326	-	-	Contig00389
Ann	Scaffold0344	1	86368	-	-	Contig00168
Ann	Scaffold0345	1	48622	-	-	Contig00017
Ann	Scaffold0346	1	21484	-	-	Contig00197
Ann	Scaffold0347	1	55165	-	-	Contig01180
Ann	Scaffold0348	1	17459	-	-	Contig00964
Ann	Scaffold0349	1	78891	-	-	Contig00516
Ann	Scaffold0350	1	45689	-	-	Contig01208
Ann	Scaffold0351	1	109809	-	-	Contig01367
Ann	Scaffold0352	1	33012	-	-	Contig00388
Ann	Scaffold0353	1	27774	-	-	Contig01369
Ann	Scaffold0354	1	79552	-	-	Contig01171
Ann	Scaffold0355	1	62561	-	-	Contig01086
Ann	Scaffold0356	1	92902	-	-	Contig01100
Ann	Scaffold0357	1	24131	-	-	Contig01013
Ann	Scaffold0358	1	47000	-	-	Contig01017
Ann	Scaffold0359	1	91957	-	-	Contig01280
Ann	Scaffold0360	1	34169	-	-	Contig00069
Ann	Scaffold0361	1	38876	-	-	Contig01268
Ann	Scaffold0362	1	23449	-	-	Contig01111
Ann	Scaffold0363	1	57206	-	-	Contig00545
Ann	Scaffold0364	1	61986	-	-	Contig00313
Ann	Scaffold0365	1	42835	-	-	Contig00409
Ann	Scaffold0366	1	71591	-	-	Contig01193
Ann	Scaffold0367	1	37777	-	-	Contig00681
Ann	Scaffold0368	1	52315	-	-	Contig00167
Ann	Scaffold0369	1	18529	-	-	Contig01362
Ann	Scaffold0370	1	20963	-	-	Contig00236
Ann	Scaffold0371	1	14768	-	-	Contig01218
Ann	Scaffold0372	1	26994	-	-	Contig00524
Ann	Scaffold0373	1	43356	-	-	Contig01019
Ann	Scaffold0374	1	72386	-	-	Contig00093
Ann	Scaffold0375	1	24358	-	-	Contig00149
Ann	Scaffold0376	1	60969	-	-	Contig01248
Ann	Scaffold0377	1	39472	-	-	Contig00439
Ann	Scaffold0378	1	72988	-	-	Contig00759
Ann	Scaffold0379	1	51464	-	-	Contig01401
Ann	Scaffold0380	1	40988	-	-	Contig00765
Ann	Scaffold0381	1	30477	-	-	Contig00944
Ann	Scaffold0382	1	19636	-	-	Contig01466
Ann	Scaffold0383	1	67737	-	-	Contig00021
Ann	Scaffold0384	1	89278	-	-	Contig00141
Ann	Scaffold0385	1	79000	-	-	Contig00453
Ann	Scaffold0386	1	60567	-	-	Contig00341
Ann	Scaffold0387	1	34359	-	-	Contig01212
Ann	Scaffold0388	1	53108	-	-	Contig00399
Ann	Scaffold0389	1	62899	-	-	Contig00645
Ann	Scaffold0390	1	75568	-	-	Contig00172
Ann	Scaffold0391	1	34770	-	-	Contig01243
Ann	Scaffold0392	1	13123	-	-	Contig01033
Ann	Scaffold0393	1	24617	-	-	Contig00485
Ann	Scaffold0394	1	34344	-	-	Contig00996
Ann	Scaffold0395	1	17178	-	-	Contig00421
Ann	Scaffold0396	1	23181	-	-	Contig01123
Ann	Scaffold0397	1	66113	-	-	Contig01107
Ann	Scaffold0398	1	16636	-	-	Contig01402
Ann	Scaffold0399	1	44022	-	-	Contig00003
Ann	Scaffold0400	1	9784	-	-	Contig00337
Ann	Scaffold0401	1	98049	-	-	Contig00764
Ann	Scaffold0402	1	58509	-	-	Contig00731
Ann	Scaffold0403	1	62147	-	-	Contig00685
Ann	Scaffold0404	1	125117	-	-	Contig01067
Ann	Scaffold0405	1	78967	-	-	Contig00203
Ann	Scaffold0406	1	30170	-	-	Contig00208
Ann	Scaffold0407	1	34887	-	-	Contig01467
Ann	Scaffold0408	1	26263	-	-	Contig00031
Ann	Scaffold0409	1	26078	-	-	Contig00441
Ann	Scaffold0410	1	35088	-	-	Contig00317
Ann	Scaffold0411	1	22565	-	-	Contig01026
Ann	Scaffold0412	1	38046	-	-	Contig00784
Ann	Scaffold0413	1	66991	-	-	Contig01186
Ann	Scaffold0414	1	36926	-	-	Contig00249
Ann	Scaffold0415	1	64328	-	-	Contig00862
Ann	Scaffold0416	1	39728	-	-	Contig00201
Ann	Scaffold0417	1	17604	-	-	Contig00839
Ann	Scaffold0418	1	21884	-	-	Contig00289
Ann	Scaffold0419	1	49410	-	-	Contig00142
Ann	Scaffold0420	1	59113	-	-	Contig01149
Ann	Scaffold0421	1	31459	-	-	Contig01260
Ann	Scaffold0422	1	15936	-	-	Contig01404
Ann	Scaffold0423	1	70374	-	-	Contig00325
Ann	Scaffold0424	1	25029	-	-	Contig00383
Ann	Scaffold0425	1	51832	-	-	Contig00728
Ann	Scaffold0426	1	21145	-	-	Contig00122
Ann	Scaffold0427	1	16720	-	-	Contig00652
Ann	Scaffold0428	1	52693	-	-	Contig01155
Ann	Scaffold0429	1	23203	-	-	Contig01164
Ann	Scaffold0430	1	88115	-	-	Contig00779
Ann	Scaffold0431	1	35742	-	-	Contig00952
Ann	Scaffold0432	1	45739	-	-	Contig00796
Ann	Scaffold0433	1	23299	-	-	Contig00046
Ann	Scaffold0434	1	46149	-	-	Contig00190
Ann	Scaffold0435	1	31302	-	-	Contig01334
Ann	Scaffold0436	1	37962	-	-	Contig01446
Ann	Scaffold0437	1	24442	-	-	Contig00354
Ann	Scaffold0438	1	57618	-	-	Contig00450
Ann	Scaffold0439	1	107273	-	-	Contig00391
Ann	Scaffold0440	1	22396	-	-	Contig00445
Ann	Scaffold0441	1	48813	-	-	Contig00625
Ann	Scaffold0442	1	79270	-	-	Contig00241
Ann	Scaffold0443	1	50234	-	-	Contig01397
Ann	Scaffold0444	1	93138	-	-	Contig00811
Ann	Scaffold0445	1	54304	-	-	Contig01351
Ann	Scaffold0446	1	36889	-	-	Contig00451
Ann	Scaffold0447	1	26308	-	-	Contig00023
Ann	Scaffold0448	1	33625	-	-	Contig00305
Ann	Scaffold0449	1	29925	-	-	Contig00290
Ann	Scaffold0450	1	34968	-	-	Contig01152
Ann	Scaffold0451	1	40781	-	-	Contig00883
Ann	Scaffold0452	1	31589	-	-	Contig01318
Ann	Scaffold0453	1	79021	-	-	Contig00101
Ann	Scaffold0454	1	99964	-	-	Contig00004
Ann	Scaffold0455	1	42370	-	-	Contig00155
Ann	Scaffold0456	1	92866	-	-	Contig01196
Ann	Scaffold0457	1	34951	-	-	Contig00348
Ann	Scaffold0458	1	32488	-	-	Contig01375
Ann	Scaffold0459	1	25463	-	-	Contig01469
Ann	Scaffold0460	1	23175	-	-	Contig00080
Ann	Scaffold0461	1	33364	-	-	Contig00492
Ann	Scaffold0462	1	20198	-	-	Contig01259
Ann	Scaffold0463	1	33288	-	-	Contig00200
Ann	Scaffold0464	1	37861	-	-	Contig01442
Ann	Scaffold0465	1	121600	-	-	Contig00164
Ann	Scaffold0466	1	76784	-	-	Contig00605
Ann	Scaffold0467	1	25625	-	-	Contig00090
Ann	Scaffold0468	1	42433	-	-	Contig00795
Ann	Scaffold0469	1	19025	-	-	Contig00478
Ann	Scaffold0470	1	89046	-	-	Contig00922
Ann	Scaffold0471	1	72679	-	-	Contig01159
Ann	Scaffold0472	1	131655	-	-	Contig00992
Ann	Scaffold0473	1	28789	-	-	Contig00223
Ann	Scaffold0474	1	41740	-	-	Contig01355
Ann	Scaffold0475	1	23532	-	-	Contig01450
Ann	Scaffold0476	1	82965	-	-	Contig00144
Ann	Scaffold0477	1	37208	-	-	Contig00830
Ann	Scaffold0478	1	67804	-	-	Contig01225
Ann	Scaffold0479	1	28106	-	-	Contig00658
Ann	Scaffold0480	1	15799	-	-	Contig00505
Ann	Scaffold0481	1	68442	-	-	Contig00277
Ann	Scaffold0482	1	84534	-	-	Contig00968
Ann	Scaffold0483	1	58094	-	-	Contig01136
Ann	Scaffold0484	1	67595	-	-	Contig00673
Ann	Scaffold0485	1	60485	-	-	Contig01211
Ann	Scaffold0486	1	2324	-	-	Contig00077
Ann	Scaffold0487	1	44362	-	-	Contig00774
Ann	Scaffold0488	1	7581	-	-	Contig00022
Ann	Scaffold0489	1	88985	-	-	Contig00437
Ann	Scaffold0490	1	49423	-	-	Contig00312
Ann	Scaffold0491	1	41536	-	-	Contig00138
Ann	Scaffold0492	1	32351	-	-	Contig00538
Ann	Scaffold0493	1	63224	-	-	Contig00665
Ann	Scaffold0494	1	41379	-	-	Contig01468
Ann	Scaffold0495	1	27713	-	-	Contig00349
Ann	Scaffold0496	1	46966	-	-	Contig00204
Ann	Scaffold0497	1	36904	-	-	Contig00245
Ann	Scaffold0498	1	37169	-	-	Contig01221
Ann	Scaffold0499	1	18492	-	-	Contig01089
Ann	Scaffold0500	1	32649	-	-	Contig01070
Ann	Scaffold0501	1	52015	-	-	Contig00385
Ann	Scaffold0502	1	40884	-	-	Contig01254
Ann	Scaffold0503	1	28430	-	-	Contig00176
Ann	Scaffold0504	1	20121	-	-	Contig00045
Ann	Scaffold0505	1	69744	-	-	Contig01345
Ann	Scaffold0506	1	41020	-	-	Contig00547
Ann	Scaffold0507	1	38691	-	-	Contig01041
Ann	Scaffold0508	1	65202	-	-	Contig00343
Ann	Scaffold0509	1	40761	-	-	Contig01292
Ann	Scaffold0510	1	41755	-	-	Contig00015
Ann	Scaffold0511	1	41717	-	-	Contig01038
Ann	Scaffold0512	1	18666	-	-	Contig00598
Ann	Scaffold0513	1	38367	-	-	Contig00466
Ann	Scaffold0514	1	34842	-	-	Contig00787
Ann	Scaffold0515	1	98477	-	-	Contig00706
Ann	Scaffold0516	1	45263	-	-	Contig00362
Ann	Scaffold0517	1	49774	-	-	Contig00749
Ann	Scaffold0518	1	31990	-	-	Contig01328
Ann	Scaffold0519	1	56063	-	-	Contig00751
Ann	Scaffold0520	1	88250	-	-	Contig00526
Ann	Scaffold0521	1	68309	-	-	Contig00829
Ann	Scaffold0522	1	38643	-	-	Contig00157
Ann	Scaffold0523	1	68502	-	-	Contig00566
Ann	Scaffold0524	1	33900	-	-	Contig00917
Ann	Scaffold0525	1	38351	-	-	Contig00845
Ann	Scaffold0526	1	141740	-	-	Contig00202
Ann	Scaffold0527	1	58405	-	-	Contig00275
Ann	Scaffold0528	1	20477	-	-	Contig00705
Ann	Scaffold0529	1	32171	-	-	Contig00467
Ann	Scaffold0530	1	18016	-	-	Contig00738
Ann	Scaffold0531	1	62563	-	-	Contig00781
Ann	Scaffold0532	1	129829	-	-	Contig00511
Ann	Scaffold0533	1	20414	-	-	Contig00542
Ann	Scaffold0534	1	30577	-	-	Contig01422
Ann	Scaffold0535	1	86681	-	-	Contig01329
Ann	Scaffold0536	1	41039	-	-	Contig00499
Ann	Scaffold0537	1	60355	-	-	Contig00213
Ann	Scaffold0538	1	29839	-	-	Contig01034
Ann	Scaffold0539	1	31282	-	-	Contig00550
Ann	Scaffold0540	1	56310	-	-	Contig00125
Ann	Scaffold0541	1	31270	-	-	Contig00327
Ann	Scaffold0542	1	48206	-	-	Contig01035
Ann	Scaffold0543	1	36050	-	-	Contig00098
Ann	Scaffold0544	1	245999	-	-	Contig01101
Ann	Scaffold0545	1	38703	-	-	Contig00813
Ann	Scaffold0546	1	98327	-	-	Contig00121
Ann	Scaffold0547	1	26414	-	-	Contig00971
Ann	Scaffold0548	1	25909	-	-	Contig01234
Ann	Scaffold0549	1	39217	-	-	Contig00273
Ann	Scaffold0550	1	32682	-	-	Contig00494
Ann	Scaffold0551	1	27192	-	-	Contig00877
Ann	Scaffold0552	1	127246	-	-	Contig00857
Ann	Scaffold0553	1	9459	-	-	Contig01023
Ann	Scaffold0554	1	9050	-	-	Contig01449
Ann	Scaffold0555	1	55984	-	-	Contig00647
Ann	Scaffold0556	1	58669	-	-	Contig00851
Ann	Scaffold0557	1	26919	-	-	Contig00108
Ann	Scaffold0558	1	40493	-	-	Contig00417
Ann	Scaffold0559	1	220460	-	-	Contig00568
Ann	Scaffold0560	1	73610	-	-	Contig01276
Ann	Scaffold0561	1	137721	-	-	Contig00518
Ann	Scaffold0562	1	38387	-	-	Contig01383
Ann	Scaffold0563	1	111518	-	-	Contig00861
Ann	Scaffold0564	1	21449	-	-	Contig00771
Ann	Scaffold0565	1	24875	-	-	Contig00978
Ann	Scaffold0566	1	38714	-	-	Contig01241
Ann	Scaffold0567	1	48629	-	-	Contig01166
Ann	Scaffold0568	1	24174	-	-	Contig01049
Ann	Scaffold0569	1	67008	-	-	Contig01130
Ann	Scaffold0570	1	40480	-	-	Contig01342
Ann	Scaffold0571	1	94483	-	-	Contig01279
Ann	Scaffold0572	1	133622	-	-	Contig00615
Ann	Scaffold0573	1	22191	-	-	Contig00398
Ann	Scaffold0574	1	87446	-	-	Contig00549
Ann	Scaffold0575	1	30892	-	-	Contig00834
Ann	Scaffold0576	1	30398	-	-	Contig00562
Ann	Scaffold0577	1	13440	-	-	Contig00411
Ann	Scaffold0578	1	26402	-	-	Contig00089
Ann	Scaffold0579	1	55833	-	-	Contig01077
Ann	Scaffold0580	1	37970	-	-	Contig00693
Ann	Scaffold0581	1	35170	-	-	Contig00806
Ann	Scaffold0582	1	53390	-	-	Contig01043
Ann	Scaffold0583	1	23941	-	-	Contig00581
Ann	Scaffold0584	1	55066	-	-	Contig00833
Ann	Scaffold0585	1	25789	-	-	Contig00297
Ann	Scaffold0586	1	111261	-	-	Contig00807
Ann	Scaffold0587	1	39342	-	-	Contig01112
Ann	Scaffold0588	1	35025	-	-	Contig01337
Ann	Scaffold0589	1	19231	-	-	Contig00646
Ann	Scaffold0590	1	29559	-	-	Contig00875
Ann	Scaffold0591	1	21943	-	-	Contig00139
Ann	Scaffold0592	1	12199	-	-	Contig01448
Ann	Scaffold0593	1	45372	-	-	Contig01379
Ann	Scaffold0594	1	42857	-	-	Contig00816
Ann	Scaffold0595	1	40316	-	-	Contig00570
Ann	Scaffold0596	1	70700	-	-	Contig00162
Ann	Scaffold0597	1	52994	-	-	Contig00329
Ann	Scaffold0598	1	57491	-	-	Contig00402
Ann	Scaffold0599	1	59779	-	-	Contig00217
Ann	Scaffold0600	1	28277	-	-	Contig00243
Ann	Scaffold0601	1	85349	-	-	Contig00804
Ann	Scaffold0602	1	2349	-	-	Contig00299
Ann	Scaffold0603	1	26293	-	-	Contig01361
Ann	Scaffold0604	1	37808	-	-	Contig00707
Ann	Scaffold0605	1	26890	-	-	Contig00330
Ann	Scaffold0606	1	56761	-	-	Contig00838
Ann	Scaffold0607	1	71633	-	-	Contig00604
Ann	Scaffold0608	1	28061	-	-	Contig01021
Ann	Scaffold0609	1	67721	-	-	Contig00209
Ann	Scaffold0610	1	89036	-	-	Contig00664
Ann	Scaffold0611	1	34649	-	-	Contig01110
Ann	Scaffold0612	1	39266	-	-	Contig00678
Ann	Scaffold0613	1	110727	-	-	Contig01311
Ann	Scaffold0614	1	27019	-	-	Contig00219
Ann	Scaffold0615	1	57434	-	-	Contig00661
Ann	Scaffold0616	1	141392	-	-	Contig00238
Ann	Scaffold0617	1	12331	-	-	Contig00711
Ann	Scaffold0618	1	55021	-	-	Contig00762
Ann	Scaffold0619	1	198929	-	-	Contig01066
Ann	Scaffold0620	1	6487	-	-	Contig01128
Ann	Scaffold0621	1	43630	-	-	Contig00686
Ann	Scaffold0622	1	183183	-	-	Contig01472
Ann	Scaffold0623	1	53247	-	-	Contig00969
Ann	Scaffold0624	1	41258	-	-	Contig00532
Ann	Scaffold0625	1	21728	-	-	Contig00990
Ann	Scaffold0626	1	33584	-	-	Contig00729
Ann	Scaffold0627	1	35203	-	-	Contig01319
Ann	Scaffold0628	1	65144	-	-	Contig00112
Ann	Scaffold0629	1	29185	-	-	Contig01232
Ann	Scaffold0630	1	35737	-	-	Contig01439
Ann	Scaffold0631	1	126443	-	-	Contig00976
Ann	Scaffold0632	1	43582	-	-	Contig00786
Ann	Scaffold0633	1	10664	-	-	Contig00584
Ann	Scaffold0634	1	49656	-	-	Contig00750
Ann	Scaffold0635	1	85345	-	-	Contig00030
Ann	Scaffold0636	1	41850	-	-	Contig01127
Ann	Scaffold0637	1	15451	-	-	Contig00428
Ann	Scaffold0638	1	91544	-	-	Contig00734
Ann	Scaffold0639	1	11981	-	-	Contig00465
Ann	Scaffold0640	1	94049	-	-	Contig00876
Ann	Scaffold0641	1	27855	-	-	Contig00504
Ann	Scaffold0642	1	28111	-	-	Contig00727
Ann	Scaffold0643	1	45385	-	-	Contig00061
Ann	Scaffold0644	1	55960	-	-	Contig00643
Ann	Scaffold0645	1	39145	-	-	Contig00690
Ann	Scaffold0646	1	23288	-	-	Contig01068
Ann	Scaffold0647	1	31180	-	-	Contig00109
Ann	Scaffold0648	1	36567	-	-	Contig00237
Ann	Scaffold0649	1	38724	-	-	Contig01157
Ann	Scaffold0650	1	28457	-	-	Contig00671
Ann	Scaffold0651	1	24714	-	-	Contig00896
Ann	Scaffold0652	1	57482	-	-	Contig00054
Ann	Scaffold0653	1	21821	-	-	Contig00416
Ann	Scaffold0654	1	24587	-	-	Contig01240
Ann	Scaffold0655	1	15681	-	-	Contig00710
Ann	Scaffold0656	1	103392	-	-	Contig01271
Ann	Scaffold0657	1	86836	-	-	Contig01160
Ann	Scaffold0658	1	31336	-	-	Contig01213
Ann	Scaffold0659	1	50979	-	-	Contig00932
Ann	Scaffold0660	1	59967	-	-	Contig00423
Ann	Scaffold0661	1	37124	-	-	Contig00530
Ann	Scaffold0662	1	18549	-	-	Contig00229
Ann	Scaffold0663	1	18856	-	-	Contig01099
Ann	Scaffold0664	1	102862	-	-	Contig00059
Ann	Scaffold0665	1	8116	-	-	Contig01195
Ann	Scaffold0666	1	35633	-	-	Contig01074
Ann	Scaffold0667	1	59804	-	-	Contig01069
Ann	Scaffold0668	1	38050	-	-	Contig00092
Ann	Scaffold0669	1	29740	-	-	Contig00060
Ann	Scaffold0670	1	62194	-	-	Contig00454
Ann	Scaffold0671	1	31177	-	-	Contig01236
Ann	Scaffold0672	1	31398	-	-	Contig00740
Ann	Scaffold0673	1	33054	-	-	Contig00974
Ann	Scaffold0674	1	103492	-	-	Contig00782
Ann	Scaffold0675	1	35349	-	-	Contig00620
Ann	Scaffold0676	1	36240	-	-	Contig01109
Ann	Scaffold0677	1	68361	-	-	Contig00426
Ann	Scaffold0678	1	57058	-	-	Contig00158
Ann	Scaffold0679	1	48714	-	-	Contig01291
Ann	Scaffold0680	1	24874	-	-	Contig00758
Ann	Scaffold0681	1	81728	-	-	Contig01366
Ann	Scaffold0682	1	199682	-	-	Contig00047
Ann	Scaffold0683	1	86455	-	-	Contig00836
Ann	Scaffold0684	1	16363	-	-	Contig00814
Ann	Scaffold0685	1	73403	-	-	Contig00260
Ann	Scaffold0686	1	25907	-	-	Contig01147
Ann	Scaffold0687	1	37978	-	-	Contig00914
Ann	Scaffold0688	1	15655	-	-	Contig01284
Ann	Scaffold0689	1	11612	-	-	Contig01142
Ann	Scaffold0690	1	55399	-	-	Contig00057
Ann	Scaffold0691	1	32618	-	-	Contig00689
Ann	Scaffold0692	1	46246	-	-	Contig01096
Ann	Scaffold0693	1	19752	-	-	Contig01436
Ann	Scaffold0694	1	68133	-	-	Contig00502
Ann	Scaffold0695	1	26140	-	-	Contig00519
Ann	Scaffold0696	1	33826	-	-	Contig00187
Ann	Scaffold0697	1	46131	-	-	Contig01352
Ann	Scaffold0698	1	36684	-	-	Contig00048
Ann	Scaffold0699	1	22289	-	-	Contig00954
Ann	Scaffold0700	1	34229	-	-	Contig00662
Ann	Scaffold0701	1	42143	-	-	Contig00579
Ann	Scaffold0702	1	20809	-	-	Contig01395
Ann	Scaffold0703	1	43569	-	-	Contig00014
Ann	Scaffold0704	1	36022	-	-	Contig00309
Ann	Scaffold0705	1	37745	-	-	Contig00113
Ann	Scaffold0706	1	51277	-	-	Contig00789
Ann	Scaffold0707	1	18396	-	-	Contig00338
Ann	Scaffold0708	1	28196	-	-	Contig00472
Ann	Scaffold0709	1	73077	-	-	Contig01092
Ann	Scaffold0710	1	27266	-	-	Contig00961
Ann	Scaffold0711	1	27456	-	-	Contig01065
Ann	Scaffold0712	1	44055	-	-	Contig01419
Ann	Scaffold0713	1	29565	-	-	Contig00097
Ann	Scaffold0714	1	42743	-	-	Contig00418
Ann	Scaffold0715	1	35312	-	-	Contig01368
Ann	Scaffold0716	1	98149	-	-	Contig01454
Ann	Scaffold0717	1	16346	-	-	Contig01385
Ann	Scaffold0718	1	41805	-	-	Contig00008
Ann	Scaffold0719	1	33999	-	-	Contig00798
Ann	Scaffold0720	1	258916	-	-	Contig00773
Ann	Scaffold0721	1	14985	-	-	Contig00013
Ann	Scaffold0722	1	63981	-	-	Contig01433
Ann	Scaffold0723	1	26999	-	-	Contig01059
Ann	Scaffold0724	1	48348	-	-	Contig00295
Ann	Scaffold0725	1	45199	-	-	Contig00601
Ann	Scaffold0726	1	118687	-	-	Contig00939
Ann	Scaffold0727	1	44692	-	-	Contig00259
Ann	Scaffold0728	1	18995	-	-	Contig00457
Ann	Scaffold0729	1	24869	-	-	Contig00386
Ann	Scaffold0730	1	83882	-	-	Contig00262
Ann	Scaffold0731	1	18784	-	-	Contig01455
Ann	Scaffold0732	1	27158	-	-	Contig01409
Ann	Scaffold0733	1	61139	-	-	Contig01056
Ann	Scaffold0734	1	283936	-	-	Contig00934
Ann	Scaffold0735	1	51627	-	-	Contig00695
Ann	Scaffold0736	1	14208	-	-	Contig00152
Ann	Scaffold0737	1	21951	-	-	Contig00651
Ann	Scaffold0738	1	39484	-	-	Contig00479
Ann	Scaffold0739	1	64072	-	-	Contig01082
Ann	Scaffold0740	1	176077	-	-	Contig01253
Ann	Scaffold0741	1	98431	-	-	Contig00766
Ann	Scaffold0742	1	59357	-	-	Contig00667
Ann	Scaffold0743	1	23946	-	-	Contig01204
Ann	Scaffold0744	1	23644	-	-	Contig00189
Ann	Scaffold0745	1	36198	-	-	Contig00892
Ann	Scaffold0746	1	26966	-	-	Contig01261
Ann	Scaffold0747	1	51950	-	-	Contig01308
Ann	Scaffold0748	1	42567	-	-	Contig00889
Ann	Scaffold0749	1	233106	-	-	Contig00959
Ann	Scaffold0750	1	30715	-	-	Contig00656
Ann	Scaffold0751	1	102894	-	-	Contig00396
Ann	Scaffold0752	1	360233	-	-	Contig00928
Ann	Scaffold0753	1	61169	-	-	Contig01332
Ann	Scaffold0754	1	50315	-	-	Contig00027
Ann	Scaffold0755	1	34121	-	-	Contig00117
Ann	Scaffold0756	1	51411	-	-	Contig00114
Ann	Scaffold0757	1	93856	-	-	Contig00314
Ann	Scaffold0758	1	59009	-	-	Contig01002
Ann	Scaffold0759	1	22652	-	-	Contig00156
Ann	Scaffold0760	1	41253	-	-	Contig01182
Ann	Scaffold0761	1	16159	-	-	Contig00578
Ann	Scaffold0762	1	50492	-	-	Contig01072
Ann	Scaffold0763	1	14488	-	-	Contig00722
Ann	Scaffold0764	1	70990	-	-	Contig01447
Ann	Scaffold0765	1	37785	-	-	Contig01011
Ann	Scaffold0766	1	215289	-	-	Contig00753
Ann	Scaffold0767	1	22836	-	-	Contig00825
Ann	Scaffold0768	1	26596	-	-	Contig00810
Ann	Scaffold0769	1	30151	-	-	Contig00923
Ann	Scaffold0770	1	31417	-	-	Contig00517
Ann	Scaffold0771	1	31434	-	-	Contig00490
Ann	Scaffold0772	1	71911	-	-	Contig01304
Ann	Scaffold0773	1	49704	-	-	Contig00975
Ann	Scaffold0774	1	37473	-	-	Contig00102
Ann	Scaffold0775	1	35415	-	-	Contig01064
Ann	Scaffold0776	1	63050	-	-	Contig00224
Ann	Scaffold0777	1	25665	-	-	Contig01388
Ann	Scaffold0778	1	40986	-	-	Contig01132
Ann	Scaffold0779	1	107719	-	-	Contig01046
Ann	Scaffold0780	1	35516	-	-	Contig01005
Ann	Scaffold0781	1	5068	-	-	Contig00936
Ann	Scaffold0782	1	84255	-	-	Contig01047
Ann	Scaffold0783	1	42644	-	-	Contig01300
Ann	Scaffold0784	1	39320	-	-	Contig00083
Ann	Scaffold0785	1	31241	-	-	Contig00368
Ann	Scaffold0786	1	34858	-	-	Contig01025
Ann	Scaffold0787	1	34293	-	-	Contig01322
Ann	Scaffold0788	1	36261	-	-	Contig00126
Ann	Scaffold0789	1	65944	-	-	Contig00904
Ann	Scaffold0790	1	54245	-	-	Contig01048
Ann	Scaffold0791	1	80790	-	-	Contig00135
Ann	Scaffold0792	1	53533	-	-	Contig00736
Ann	Scaffold0793	1	17661	-	-	Contig00663
Ann	Scaffold0794	1	40053	-	-	Contig00228
Ann	Scaffold0795	1	39728	-	-	Contig00824
Ann	Scaffold0796	1	125602	-	-	Contig00522
Ann	Scaffold0797	1	30701	-	-	Contig01371
Ann	Scaffold0798	1	34451	-	-	Contig00692
Ann	Scaffold0799	1	34245	-	-	Contig00064
Ann	Scaffold0800	1	45568	-	-	Contig01264
Ann	Scaffold0801	1	35773	-	-	Contig00583
Ann	Scaffold0802	1	46003	-	-	Contig01393
Ann	Scaffold0803	1	38008	-	-	Contig00286
Ann	Scaffold0804	1	43803	-	-	Contig01441
Ann	Scaffold0805	1	29893	-	-	Contig01391
Ann	Scaffold0806	1	36979	-	-	Contig01382
Ann	Scaffold0807	1	37156	-	-	Contig00392
Ann	Scaffold0808	1	17533	-	-	Contig00907
Ann	Scaffold0809	1	33972	-	-	Contig00967
Ann	Scaffold0810	1	69896	-	-	Contig00062
Ann	Scaffold0811	1	29101	-	-	Contig00953
Ann	Scaffold0812	1	41938	-	-	Contig00913
Ann	Scaffold0813	1	29092	-	-	Contig01073
Ann	Scaffold0814	1	26255	-	-	Contig00039
Ann	Scaffold0815	1	29762	-	-	Contig00507
Ann	Scaffold0816	1	19212	-	-	Contig00911
Ann	Scaffold0817	1	55604	-	-	Contig00680
Ann	Scaffold0818	1	26127	-	-	Contig01120
Ann	Scaffold0819	1	81745	-	-	Contig00852
Ann	Scaffold0820	1	55962	-	-	Contig00475
Ann	Scaffold0821	1	20788	-	-	Contig01312
Ann	Scaffold0822	1	15821	-	-	Contig00973
Ann	Scaffold0823	1	34083	-	-	Contig01343
Ann	Scaffold0824	1	16907	-	-	Contig00995
Ann	Scaffold0825	1	30933	-	-	Contig01209
Ann	Scaffold0826	1	37399	-	-	Contig00732
Ann	Scaffold0827	1	28485	-	-	Contig00660
Ann	Scaffold0828	1	33581	-	-	Contig01189
Ann	Scaffold0829	1	38621	-	-	Contig01348
Ann	Scaffold0830	1	86538	-	-	Contig01055
Ann	Scaffold0831	1	72869	-	-	Contig00044
Ann	Scaffold0832	1	22744	-	-	Contig00132
Ann	Scaffold0833	1	40955	-	-	Contig00742
Ann	Scaffold0834	1	51230	-	-	Contig01423
Ann	Scaffold0835	1	51548	-	-	Contig00631
Ann	Scaffold0836	1	23974	-	-	Contig00642
Ann	Scaffold0837	1	229654	-	-	Contig00739
Ann	Scaffold0838	1	40590	-	-	Contig00606
Ann	Scaffold0839	1	179647	-	-	Contig01170
Ann	Scaffold0840	1	35245	-	-	Contig00324
Ann	Scaffold0841	1	67871	-	-	Contig01413
Ann	Scaffold0842	1	17162	-	-	Contig00523
Ann	Scaffold0843	1	11886	-	-	Contig00206
Ann	Scaffold0844	1	94981	-	-	Contig01425
Ann	Scaffold0845	1	52951	-	-	Contig00878
Ann	Scaffold0846	1	28646	-	-	Contig00712
Ann	Scaffold0847	1	50506	-	-	Contig00882
Ann	Scaffold0848	1	20219	-	-	Contig01427
Ann	Scaffold0849	1	26389	-	-	Contig01412
Ann	Scaffold0850	1	81325	-	-	Contig01453
Ann	Scaffold0851	1	18524	-	-	Contig01400
Ann	Scaffold0852	1	12637	-	-	Contig01303
Ann	Scaffold0853	1	34790	-	-	Contig00548
Ann	Scaffold0854	1	132803	-	-	Contig00369
Ann	Scaffold0855	1	40158	-	-	Contig00558
Ann	Scaffold0856	1	42385	-	-	Contig00163
Ann	Scaffold0857	1	24697	-	-	Contig00120
Ann	Scaffold0858	1	54679	-	-	Contig00303
Ann	Scaffold0859	1	52846	-	-	Contig00307
Ann	Scaffold0860	1	64742	-	-	Contig00318
Ann	Scaffold0861	1	101678	-	-	Contig01258
Ann	Scaffold0862	1	36643	-	-	Contig00250
Ann	Scaffold0863	1	43837	-	-	Contig01201
Ann	Scaffold0864	1	30049	-	-	Contig01097
Ann	Scaffold0865	1	39436	-	-	Contig00328
Ann	Scaffold0866	1	104230	-	-	Contig00585
Ann	Scaffold0867	1	34059	-	-	Contig01075
Ann	Scaffold0868	1	19006	-	-	Contig00543
Ann	Scaffold0869	1	112428	-	-	Contig00821
Ann	Scaffold0870	1	64730	-	-	Contig00374
Ann	Scaffold0871	1	16683	-	-	Contig00246
Ann	Scaffold0872	1	37737	-	-	Contig00841
Ann	Scaffold0873	1	28254	-	-	Contig00440
Ann	Scaffold0874	1	46239	-	-	Contig00446
Ann	Scaffold0875	1	31830	-	-	Contig01353
Ann	Scaffold0876	1	25352	-	-	Contig00755
Ann	Scaffold0877	1	34731	-	-	Contig00589
Ann	Scaffold0878	1	43579	-	-	Contig00655
Ann	Scaffold0879	1	34837	-	-	Contig01376
Ann	Scaffold0880	1	34038	-	-	Contig00503
Ann	Scaffold0881	1	42299	-	-	Contig01411
Ann	Scaffold0882	1	29032	-	-	Contig01053
Ann	Scaffold0883	1	45308	-	-	Contig00608
Ann	Scaffold0884	1	30826	-	-	Contig00216
Ann	Scaffold0885	1	93990	-	-	Contig00561
Ann	Scaffold0886	1	82845	-	-	Contig00672
Ann	Scaffold0887	1	27460	-	-	Contig01007
Ann	Scaffold0888	1	78303	-	-	Contig00627
Ann	Scaffold0889	1	23852	-	-	Contig00103
Ann	Scaffold0890	1	36735	-	-	Contig00677
Ann	Scaffold0891	1	30803	-	-	Contig01194
Ann	Scaffold0892	1	38261	-	-	Contig00802
Ann	Scaffold0893	1	17029	-	-	Contig00436
Ann	Scaffold0894	1	43663	-	-	Contig01357
Ann	Scaffold0895	1	44788	-	-	Contig00650
Ann	Scaffold0896	1	20301	-	-	Contig00456
Ann	Scaffold0897	1	166998	-	-	Contig00127
Ann	Scaffold0898	1	37904	-	-	Contig00529
Ann	Scaffold0899	1	60929	-	-	Contig00336
Ann	Scaffold0900	1	49877	-	-	Contig00573
Ann	Scaffold0901	1	48773	-	-	Contig00074
Ann	Scaffold0902	1	193519	-	-	Contig01015
Ann	Scaffold0903	1	66267	-	-	Contig01078
Ann	Scaffold0904	1	61976	-	-	Contig01313
Ann	Scaffold0905	1	10977	-	-	Contig00041
Ann	Scaffold0906	1	58252	-	-	Contig01465
Ann	Scaffold0907	1	27503	-	-	Contig00926
Ann	Scaffold0908	1	67797	-	-	Contig01305
Ann	Scaffold0909	1	35443	-	-	Contig00682
Ann	Scaffold0910	1	26150	-	-	Contig01294
Ann	Scaffold0911	1	43718	-	-	Contig01299
Ann	Scaffold0912	1	35839	-	-	Contig00087
Ann	Scaffold0913	1	47714	-	-	Contig01377
Ann	Scaffold0914	1	34067	-	-	Contig01022
Ann	Scaffold0915	1	44609	-	-	Contig00474
Ann	Scaffold0916	1	52986	-	-	Contig01246
Ann	Scaffold0917	1	36417	-	-	Contig00225
Ann	Scaffold0918	1	52838	-	-	Contig01133
Ann	Scaffold0919	1	59559	-	-	Contig01141
Ann	Scaffold0920	1	154395	-	-	Contig01057
Ann	Scaffold0921	1	44568	-	-	Contig00612
Ann	Scaffold0922	1	82423	-	-	Contig00395
Ann	Scaffold0923	1	80446	-	-	Contig01187
Ann	Scaffold0924	1	20198	-	-	Contig00287
Ann	Scaffold0925	1	55593	-	-	Contig00629
Ann	Scaffold0926	1	16276	-	-	Contig00067
Ann	Scaffold0927	1	14792	-	-	Contig00863
Ann	Scaffold0928	1	15279	-	-	Contig00715
Ann	Scaffold0929	1	146384	-	-	Contig00527
Ann	Scaffold0930	1	20270	-	-	Contig00752
Ann	Scaffold0931	1	26175	-	-	Contig00384
Ann	Scaffold0932	1	32394	-	-	Contig00407
Ann	Scaffold0933	1	50993	-	-	Contig00193
Ann	Scaffold0934	1	38291	-	-	Contig00160
Ann	Scaffold0935	1	22914	-	-	Contig00970
Ann	Scaffold0936	1	40269	-	-	Contig00405
Ann	Scaffold0937	1	50525	-	-	Contig00293
Ann	Scaffold0938	1	36359	-	-	Contig00401
Ann	Scaffold0939	1	33687	-	-	Contig01255
Ann	Scaffold0940	1	54007	-	-	Contig01434
Ann	Scaffold0941	1	52010	-	-	Contig00835
Ann	Scaffold0942	1	43302	-	-	Contig00972
Ann	Scaffold0943	1	34732	-	-	Contig00215
Ann	Scaffold0944	1	54265	-	-	Contig01183
Ann	Scaffold0945	1	46157	-	-	Contig00311
Ann	Scaffold0946	1	28234	-	-	Contig01256
Ann	Scaffold0947	1	38895	-	-	Contig01151
Ann	Scaffold0948	1	38404	-	-	Contig00119
Ann	Scaffold0949	1	22219	-	-	Contig00931
Ann	Scaffold0950	1	41903	-	-	Contig00373
Ann	Scaffold0951	1	40035	-	-	Contig00449
Ann	Scaffold0952	1	49124	-	-	Contig00984
Ann	Scaffold0953	1	26475	-	-	Contig01199
Ann	Scaffold0954	1	55845	-	-	Contig00319
Ann	Scaffold0955	1	32332	-	-	Contig00910
Ann	Scaffold0956	1	73722	-	-	Contig01153
Ann	Scaffold0957	1	162319	-	-	Contig01010
Ann	Scaffold0958	1	57052	-	-	Contig00831
Ann	Scaffold0959	1	91398	-	-	Contig00106
Ann	Scaffold0960	1	20414	-	-	Contig00894
Ann	Scaffold0961	1	32725	-	-	Contig00488
Ann	Scaffold0962	1	18703	-	-	Contig00444
Ann	Scaffold0963	1	54141	-	-	Contig01203
Ann	Scaffold0964	1	61685	-	-	Contig01274
Ann	Scaffold0965	1	21236	-	-	Contig00915
Ann	Scaffold0966	1	33281	-	-	Contig00419
Ann	Scaffold0967	1	11114	-	-	Contig01445
Ann	Scaffold0968	1	79767	-	-	Contig00468
Ann	Scaffold0969	1	22604	-	-	Contig00555
Ann	Scaffold0970	1	47927	-	-	Contig00016
Ann	Scaffold0971	1	97134	-	-	Contig00949
Ann	Scaffold0972	1	26420	-	-	Contig00628
Ann	Scaffold0973	1	82464	-	-	Contig00572
Ann	Scaffold0974	1	25884	-	-	Contig00231
Ann	Scaffold0975	1	39885	-	-	Contig01330
Ann	Scaffold0976	1	49730	-	-	Contig00514
Ann	Scaffold0977	1	54671	-	-	Contig00803
Ann	Scaffold0978	1	44940	-	-	Contig01275
Ann	Scaffold0979	1	49927	-	-	Contig00535
Ann	Scaffold0980	1	12585	-	-	Contig01124
Ann	Scaffold0981	1	53437	-	-	Contig00270
Ann	Scaffold0982	1	28810	-	-	Contig01273
Ann	Scaffold0983	1	40333	-	-	Contig01220
Ann	Scaffold0984	1	67996	-	-	Contig00078
Ann	Scaffold0985	1	72791	-	-	Contig00265
Ann	Scaffold0986	1	14866	-	-	Contig00282
Ann	Scaffold0987	1	57380	-	-	Contig00957
Ann	Scaffold0988	1	145599	-	-	Contig00670
Ann	Scaffold0989	1	53462	-	-	Contig00175
Ann	Scaffold0990	1	55070	-	-	Contig00361
Ann	Scaffold0991	1	66111	-	-	Contig01177
Ann	Scaffold0992	1	145314	-	-	Contig01431
Ann	Scaffold0993	1	60711	-	-	Contig00320
Ann	Scaffold0994	1	54474	-	-	Contig00880
Ann	Scaffold0995	1	19169	-	-	Contig00151
Ann	Scaffold0996	1	30542	-	-	Contig01009
Ann	Scaffold0997	1	28453	-	-	Contig00271
Ann	Scaffold0998	1	23139	-	-	Contig00034
Ann	Scaffold0999	1	36887	-	-	Contig00521
Ann	Scaffold1001	1	47342	-	-	Contig00586
Ann	Scaffold1002	1	20502	-	-	Contig00371
Ann	Scaffold1003	1	399282	-	-	Contig00300
Ann	Scaffold1004	1	134464	-	-	Contig00447
Ann	Scaffold1005	1	126841	-	-	Contig01000
Ann	Scaffold1006	1	97836	-	-	Contig00747
Ann	Scaffold1007	1	60394	-	-	Contig00484
Ann	Scaffold1008	1	21401	-	-	Contig01154
Ann	Scaffold1009	1	43002	-	-	Contig01050
Ann	Scaffold1010	1	24800	-	-	Contig00375
Ann	Scaffold1011	1	45539	-	-	Contig00235
Ann	Scaffold1012	1	29618	-	-	Contig00471
Ann	Scaffold1013	1	126842	-	-	Contig00491
Ann	Scaffold1014	1	40646	-	-	Contig00941
Ann	Scaffold1015	1	20859	-	-	Contig01459
Ann	Scaffold1016	1	23469	-	-	Contig01458
Ann	Scaffold1017	1	40430	-	-	Contig01297
Ann	Scaffold1018	1	38261	-	-	Contig00630
Ann	Scaffold1019	1	26686	-	-	Contig00699
Ann	Scaffold1020	1	17713	-	-	Contig00001
Ann	Scaffold1021	1	42424	-	-	Contig00983
Ann	Scaffold1022	1	66579	-	-	Contig00873
Ann	Scaffold1023	1	49834	-	-	Contig01223
Ann	Scaffold1024	1	46748	-	-	Contig00032
Ann	Scaffold1025	1	31226	-	-	Contig01091
Ann	Scaffold1026	1	45756	-	-	Contig00575
Ann	Scaffold1027	1	52868	-	-	Contig00783
Ann	Scaffold1028	1	27952	-	-	Contig00865
Ann	Scaffold1029	1	17680	-	-	Contig00724
Ann	Scaffold1030	1	151300	-	-	Contig01370
Ann	Scaffold1031	1	69186	-	-	Contig00071
Ann	Scaffold1032	1	34975	-	-	Contig00626
Ann	Scaffold1033	1	145798	-	-	Contig00181
Ann	Scaffold1034	1	144646	-	-	Contig00567
Ann	Scaffold1035	1	39480	-	-	Contig00849
Ann	Scaffold1036	1	69699	-	-	Contig00963
Ann	Scaffold1037	1	46412	-	-	Contig01290
Ann	Scaffold1038	1	41665	-	-	Contig01463
Ann	Scaffold1039	1	37180	-	-	Contig01350
Ann	Scaffold1040	1	41371	-	-	Contig01235
Ann	Scaffold1041	1	29439	-	-	Contig01363
Ann	Scaffold1042	1	39120	-	-	Contig00960
Ann	Scaffold1043	1	37530	-	-	Contig00302
Ann	Scaffold1044	1	27695	-	-	Contig00498
Ann	Scaffold1045	1	57015	-	-	Contig01272
Ann	Scaffold1046	1	32274	-	-	Contig00767
Ann	Scaffold1047	1	59574	-	-	Contig00378
Ann	Scaffold1048	1	77023	-	-	Contig01115
Ann	Scaffold1049	1	22512	-	-	Contig00148
Ann	Scaffold1050	1	71039	-	-	Contig00515
Ann	Scaffold1051	1	74260	-	-	Contig00817
Ann	Scaffold1052	1	38109	-	-	Contig01420
Ann	Scaffold1053	1	63724	-	-	Contig01462
Ann	Scaffold1054	1	34415	-	-	Contig00165
Ann	Scaffold1055	1	63313	-	-	Contig01018
Ann	Scaffold1056	1	70610	-	-	Contig00602
Ann	Scaffold1057	1	39097	-	-	Contig00263
Ann	Scaffold1058	1	53930	-	-	Contig00111
Ann	Scaffold1059	1	62030	-	-	Contig00822
Ann	Scaffold1060	1	34556	-	-	Contig01282
Ann	Scaffold1061	1	38756	-	-	Contig00497
Ann	Scaffold1062	1	86596	-	-	Contig00632
Ann	Scaffold1063	1	52539	-	-	Contig00458
Ann	Scaffold1064	1	35038	-	-	Contig01175
Ann	Scaffold1065	1	36875	-	-	Contig01289
Ann	Scaffold1066	1	35224	-	-	Contig00358
Ann	Scaffold1067	1	33495	-	-	Contig01338
Ann	Scaffold1068	1	73674	-	-	Contig00353
Ann	Scaffold1069	1	38112	-	-	Contig01307
Ann	Scaffold1070	1	40202	-	-	Contig00780
Ann	Scaffold1071	1	51479	-	-	Contig00921
Ann	Scaffold1072	1	38843	-	-	Contig01394
Ann	Scaffold1073	1	84937	-	-	Contig01435
Ann	Scaffold1074	1	46473	-	-	Contig01325
Ann	Scaffold1075	1	43214	-	-	Contig00757
Ann	Scaffold1076	1	44141	-	-	Contig01428
Ann	Scaffold1077	1	29521	-	-	Contig01335
Ann	Scaffold1078	1	93288	-	-	Contig00018
Ann	Scaffold1079	1	24333	-	-	Contig00285
Ann	Scaffold1080	1	35007	-	-	Contig00331
Ann	Scaffold1081	1	42152	-	-	Contig00227
Ann	Scaffold1082	1	26162	-	-	Contig01392
Ann	Scaffold1083	1	30621	-	-	Contig01084
Ann	Scaffold1084	1	83983	-	-	Contig00086
Ann	Scaffold1085	1	24857	-	-	Contig00607
Ann	Scaffold1086	1	201060	-	-	Contig01030
Ann	Scaffold1087	1	30044	-	-	Contig00056
Ann	Scaffold1088	1	29144	-	-	Contig00980
Ann	Scaffold1089	1	34377	-	-	Contig00687
Ann	Scaffold1090	1	14315	-	-	Contig01169
Ann	Scaffold1091	1	131709	-	-	Contig01190
Ann	Scaffold1092	1	56591	-	-	Contig01061
Ann	Scaffold1093	1	45337	-	-	Contig01314
Ann	Scaffold1094	1	38582	-	-	Contig00533
Ann	Scaffold1095	1	29223	-	-	Contig00304
Ann	Scaffold1096	1	34228	-	-	Contig00899
Ann	Scaffold1097	1	56618	-	-	Contig00935
Ann	Scaffold1098	1	32974	-	-	Contig00296
Ann	Scaffold1099	1	35066	-	-	Contig00874
Ann	Scaffold1100	1	42017	-	-	Contig01432
Ann	Scaffold1101	1	140651	-	-	Contig00546
Ann	Scaffold1102	1	125530	-	-	Contig00020
Note: asterisk indicated that scaffold was anchored by genetic map

## Sheet: Supplementary Table S14
Supplementary Table S14. Detailed sub-genome information of B. rapa genome v3.0 (updated on 20 Oct 2019)
Order	A. thaliana gene	AKBr	Block	B.rapa subgenomes
				LF gene	MF1 gene	MF2 gene
1	-	AKBr1	A	BraA10g000890.3C	-	-
2	AT1G01010	AKBr1	A	BraA10g000880.3C	-	-
3	AT1G01020	AKBr1	A	BraA10g000870.3C	-	-
4	AT1G01030	AKBr1	A	BraA10g000860.3C	-	-
5	AT1G01040	AKBr1	A	BraA10g000840.3C	-	-
6	AT1G01050	AKBr1	A	BraA10g000830.3C	-	BraA09g065940.3C
7	-	AKBr1	A	BraA10g000820.3C	-	-
8	AT1G01060	AKBr1	A	-	-	-
9	AT1G01070	AKBr1	A	-	-	BraA09g065950.3C
10	AT1G01073	AKBr1	A	-	-	-
11	-	AKBr1	A	-	-	-
12	-	AKBr1	A	BraA10g000800.3C	-	-
13	AT1G01080	AKBr1	A	BraA10g000790.3C	-	-
14	AT1G01090	AKBr1	A	BraA10g000780.3C	-	BraA09g065970.3C
15	AT1G01100	AKBr1	A	BraA10g000770.3C	-	BraA09g065980.3C
16	AT1G01110	AKBr1	A	BraA10g000760.3C	-	-
17	AT1G01115	AKBr1	A	-	-	-
18	AT1G01120	AKBr1	A	BraA10g000750.3C	-	BraA09g065990.3C
19	AT1G01130	AKBr1	A	-	-	-
20	AT1G01140	AKBr1	A	BraA10g000740.3C	-	-
21	AT1G01150	AKBr1	A	-	-	-
22	AT1G01160	AKBr1	A	BraA10g000730.3C	-	BraA09g066010.3C
23	AT1G01170	AKBr1	A	BraA10g000720.3C	-	-
24	AT1G01180	AKBr1	A	BraA10g000710.3C	-	-
25	AT1G01190	AKBr1	A	BraA10g000700.3C	-	BraA09g066020.3C
26	AT1G01200	AKBr1	A	BraA10g000690.3C	-	-
27	AT1G01210	AKBr1	A	-	-	BraA09g066030.3C
28	AT1G01220	AKBr1	A	-	-	BraA09g066040.3C
29	AT1G01225	AKBr1	A	-	-	BraA09g066050.3C
30	AT1G01230	AKBr1	A	BraA10g000680.3C	-	-
31	AT1G01240	AKBr1	A	BraA10g000670.3C	-	BraA09g066060.3C
32	AT1G01250	AKBr1	A	BraA10g000660.3C	-	BraA09g066070.3C
33	AT1G01260	AKBr1	A	BraA10g000650.3C	-	-
34	AT1G01280	AKBr1	A	-	-	BraA09g066080.3C
35	AT1G01290	AKBr1	A	-	-	BraA09g066090.3C
36	AT1G01300	AKBr1	A	BraA10g000640.3C	-	-
37	AT1G01305	AKBr1	A	-	-	-
38	AT1G01310	AKBr1	A	BraA10g000620.3C	-	BraA09g066100.3C
39	AT1G01320	AKBr1	A	BraA10g000610.3C	-	-
40	AT1G01340	AKBr1	A	-	-	-
41	AT1G01350	AKBr1	A	BraA10g000600.3C	-	-
42	AT1G01355	AKBr1	A	-	-	-
43	AT1G01360	AKBr1	A	BraA10g000590.3C	-	-
44	AT1G01370	AKBr1	A	-	-	BraA09g066110.3C
45	AT1G01380	AKBr1	A	-	-	BraA09g066120.3C
46	AT1G01390	AKBr1	A	-	-	-
47	AT1G01400	AKBr1	A	-	-	-
48	AT1G01410	AKBr1	A	BraA10g000570.3C	-	-
49	AT1G01420	AKBr1	A	BraA10g000550.3C	-	-
50	AT1G01430	AKBr1	A	BraA10g000540.3C	-	-
51	AT1G01440	AKBr1	A	BraA10g000530.3C	-	-
52	AT1G01450	AKBr1	A	-	-	BraA09g066130.3C
53	AT1G01453	AKBr1	A	BraA10g000520.3C	-	-
54	AT1G01460	AKBr1	A	BraA10g000510.3C	-	-
55	AT1G01470	AKBr1	A	-	BraA08g035760.3C	-
56	AT1G01471	AKBr1	A	-	-	-
57	AT1G01480	AKBr1	A	BraA10g000500.3C	-	-
58	AT1G01490	AKBr1	A	BraA10g000490.3C	-	BraA09g066140.3C
59	AT1G01500	AKBr1	A	-	-	BraA09g066150.3C
60	AT1G01510	AKBr1	A	BraA10g000480.3C	-	-
61	-	AKBr1	A	-	BraA08g035750.3C	-
62	AT1G01520	AKBr1	A	BraA10g000470.3C	BraA08g035740.3C	-
63	-	AKBr1	A	-	BraA08g035730.3C	-
64	AT1G01530	AKBr1	A	-	-	-
65	-	AKBr1	A	-	-	-
66	AT1G01540	AKBr1	A	BraA10g000460.3C	-	BraA09g066160.3C
67	AT1G01550	AKBr1	A	BraA10g000450.3C	-	-
68	AT1G01560	AKBr1	A	-	-	BraA09g066000.3C
69	AT1G01570	AKBr1	A	BraA10g000440.3C	-	-
70	AT1G01580	AKBr1	A	BraA10g000430.3C	-	BraA09g065480.3C
71	AT1G01600	AKBr1	A	BraA10g000420.3C	-	BraA09g066190.3C
72	-	AKBr1	A	-	-	-
73	AT1G01610	AKBr1	A	BraA10g000410.3C	-	BraA09g066200.3C
74	AT1G01620	AKBr1	A	BraA10g000400.3C	-	BraA09g066210.3C
75	AT1G01630	AKBr1	A	BraA10g000390.3C	-	BraA09g066220.3C
76	AT1G01640	AKBr1	A	BraA10g000380.3C	-	-
77	AT1G01650	AKBr1	A	BraA10g000370.3C	-	BraA09g066230.3C
78	AT1G01660	AKBr1	A	BraA10g000340.3C	-	-
79	AT1G01690	AKBr1	A	BraA10g000330.3C	-	-
80	AT1G01695	AKBr1	A	-	-	BraA09g066240.3C
81	AT1G01700	AKBr1	A	-	-	-
82	AT1G01710	AKBr1	A	BraA10g000310.3C	-	-
83	AT1G01720	AKBr1	A	BraA10g000300.3C	-	BraA09g065930.3C
84	AT1G01725	AKBr1	A	BraA10g000290.3C	-	-
85	AT1G01730	AKBr1	A	-	-	BraA09g066250.3C
86	AT1G01740	AKBr1	A	BraA10g000280.3C	-	-
87	AT1G01750	AKBr1	A	BraA10g000270.3C	-	-
88	AT1G01760	AKBr1	A	BraA10g000260.3C	-	-
89	AT1G01770	AKBr1	A	-	-	BraA09g066260.3C
90	AT1G01780	AKBr1	A	BraA10g000250.3C	-	BraA09g066280.3C
91	AT1G01790	AKBr1	A	BraA10g000230.3C	-	BraA09g066290.3C
92	AT1G01800	AKBr1	A	BraA10g000220.3C	-	-
93	AT1G01810	AKBr1	A	-	-	-
94	AT1G01820	AKBr1	A	-	-	-
95	AT1G01830	AKBr1	A	BraA10g000210.3C	-	-
96	-	AKBr1	A	BraA10g000190.3C	-	-
97	AT1G01840	AKBr1	A	BraA10g000180.3C	-	-
98	AT1G01860	AKBr1	A	-	-	BraA09g066300.3C
99	AT1G01880	AKBr1	A	-	-	BraA09g066310.3C
100	AT1G01900	AKBr1	A	BraA10g000170.3C	-	-
101	-	AKBr1	A	BraA10g000160.3C	-	-
102	AT1G01910	AKBr1	A	-	-	BraA09g066320.3C
103	AT1G01920	AKBr1	A	-	-	BraA09g066330.3C
104	AT1G01930	AKBr1	A	-	-	BraA09g066340.3C
105	AT1G01940	AKBr1	A	-	-	BraA09g066350.3C
106	AT1G01950	AKBr1	A	-	-	BraA09g066360.3C
107	AT1G01960	AKBr1	A	-	-	BraA09g066370.3C
108	AT1G01970	AKBr1	A	BraA10g000150.3C	-	-
109	AT1G01980	AKBr1	A	-	-	-
110	AT1G01990	AKBr1	A	BraA10g000140.3C	-	-
111	AT1G02000	AKBr1	A	-	-	-
112	AT1G02010	AKBr1	A	-	-	BraA09g066380.3C
113	AT1G02020	AKBr1	A	-	-	-
114	AT1G02030	AKBr1	A	-	-	-
115	AT1G02040	AKBr1	A	BraA10g000070.3C	-	BraA09g066390.3C
116	AT1G02050	AKBr1	A	-	-	-
117	AT1G02060	AKBr1	A	-	-	-
118	AT1G02065	AKBr1	A	BraA10g000080.3C	-	BraA09g066400.3C
119	AT1G02070	AKBr1	A	-	-	BraA09g066410.3C
120	AT1G02074	AKBr1	A	-	-	-
121	AT1G02080	AKBr1	A	BraA10g000100.3C	-	BraA09g066430.3C
122	-	AKBr1	A	-	-	-
123	AT1G02090	AKBr1	A	BraA10g000060.3C	-	BraA09g066440.3C
124	AT1G02100	AKBr1	A	-	-	BraA09g066450.3C
125	AT1G02110	AKBr1	A	-	-	-
126	AT1G02120	AKBr1	A	BraA10g000050.3C	-	-
127	AT1G02130	AKBr1	A	-	-	-
128	AT1G02140	AKBr1	A	BraA10g000040.3C	-	BraA09g066460.3C
129	AT1G02145	AKBr1	A	BraA10g000030.3C	-	BraA09g066470.3C
130	AT1G02150	AKBr1	A	-	-	-
131	AT1G02160	AKBr1	A	BraA10g000020.3C	-	-
132	AT1G02170	AKBr1	A	-	-	-
133	AT1G02180	AKBr1	A	BraA10g000010.3C	-	-
134	AT1G02190	AKBr1	A	-	-	BraA09g066480.3C
135	AT1G02210	AKBr1	A	-	-	-
136	-	AKBr1	A	-	-	-
137	-	AKBr1	A	BraA10g000940.3C	-	-
138	-	AKBr1	A	BraA10g000960.3C	-	-
139	-	AKBr1	A	-	-	-
140	AT1G02220	AKBr1	A	BraA10g000980.3C	-	-
141	AT1G02260	AKBr1	A	BraA10g000930.3C	-	BraA09g065920.3C
142	AT1G02270	AKBr1	A	BraA10g001020.3C	-	BraA09g065910.3C
143	-	AKBr1	A	BraA10g001030.3C	-	-
144	AT1G02280	AKBr1	A	BraA10g001040.3C	-	BraA09g065890.3C
145	-	AKBr1	A	-	-	BraA09g065880.3C
146	AT1G02290	AKBr1	A	-	-	-
147	AT1G02300	AKBr1	A	-	BraA08g035710.3C	-
148	-	AKBr1	A	-	BraA08g035700.3C	-
149	AT1G02310	AKBr1	A	BraA10g001050.3C	-	-
150	AT1G02320	AKBr1	A	-	-	-
151	AT1G02330	AKBr1	A	BraA10g001060.3C	-	-
152	AT1G02335	AKBr1	A	BraA10g001070.3C	-	-
153	AT1G02340	AKBr1	A	BraA10g001080.3C	-	BraA09g065870.3C
154	-	AKBr1	A	-	-	-
155	AT1G02350	AKBr1	A	-	-	-
156	-	AKBr1	A	BraA10g001110.3C	-	-
157	AT1G02360	AKBr1	A	BraA10g001120.3C	-	-
158	-	AKBr1	A	BraA10g001130.3C	-	-
159	-	AKBr1	A	BraA10g001140.3C	-	-
160	AT1G02370	AKBr1	A	BraA10g001150.3C	-	-
161	-	AKBr1	A	BraA10g001160.3C	-	-
162	-	AKBr1	A	-	-	BraA09g065850.3C
163	-	AKBr1	A	-	-	BraA09g065840.3C
164	AT1G02380	AKBr1	A	-	-	BraA09g065830.3C
165	AT1G02390	AKBr1	A	BraA10g001190.3C	-	-
166	AT1G02391	AKBr1	A	-	-	-
167	AT1G02400	AKBr1	A	BraA10g001200.3C	BraA08g035680.3C	-
168	AT1G02405	AKBr1	A	-	-	-
169	-	AKBr1	A	-	-	BraA09g065790.3C
170	-	AKBr1	A	-	-	-
171	AT1G02410	AKBr1	A	BraA10g001210.3C	BraA08g035670.3C	BraA09g065780.3C
172	-	AKBr1	A	BraA10g001220.3C	-	-
173	-	AKBr1	A	-	-	-
174	AT1G02420	AKBr1	A	-	BraA08g035660.3C	-
175	AT1G02430	AKBr1	A	-	-	BraA09g065770.3C
176	AT1G02450	AKBr1	A	-	-	BraA09g065760.3C
177	AT1G02460	AKBr1	A	BraA10g001260.3C	-	BraA09g065750.3C
178	AT1G02470	AKBr1	A	BraA10g001270.3C	-	BraA09g065740.3C
179	-	AKBr1	A	-	-	BraA09g065730.3C
180	AT1G02490	AKBr1	A	-	-	-
181	AT1G02500	AKBr1	A	-	-	-
182	AT1G02510	AKBr1	A	-	-	-
183	AT1G02520	AKBr1	A	BraA10g001290.3C	BraA08g035650.3C	-
184	AT1G02540	AKBr1	A	-	-	-
185	AT1G02550	AKBr1	A	-	-	-
186	AT1G02560	AKBr1	A	BraA10g001300.3C	BraA08g035640.3C	-
187	AT1G02570	AKBr1	A	BraA10g001310.3C	-	-
188	-	AKBr1	A	-	-	BraA09g065710.3C
189	-	AKBr1	A	-	-	BraA09g065700.3C
190	-	AKBr1	A	-	-	-
191	AT1G02580	AKBr1	A	BraA10g001320.3C	-	BraA09g065690.3C
192	AT1G02590	AKBr1	A	-	-	-
193	AT1G02610	AKBr1	A	BraA10g001330.3C	-	-
194	AT1G02620	AKBr1	A	-	-	-
195	AT1G02630	AKBr1	A	BraA10g001340.3C	BraA08g035630.3C	-
196	AT1G02640	AKBr1	A	BraA10g001350.3C	-	-
197	AT1G02650	AKBr1	A	-	-	-
198	AT1G02660	AKBr1	A	-	BraA08g035620.3C	BraA09g065680.3C
199	AT1G02670	AKBr1	A	-	-	-
200	AT1G02680	AKBr1	A	BraA10g001360.3C	BraA08g035610.3C	-
201	-	AKBr1	A	BraA10g001370.3C	-	-
202	-	AKBr1	A	-	-	-
203	-	AKBr1	A	BraA10g001380.3C	-	-
204	AT1G02690	AKBr1	A	BraA10g001390.3C	-	-
205	AT1G02700	AKBr1	A	-	-	-
206	AT1G02710	AKBr1	A	-	-	-
207	-	AKBr1	A	-	-	BraA09g065670.3C
208	AT1G02720	AKBr1	A	-	-	BraA09g065660.3C
209	AT1G02730	AKBr1	A	BraA10g001400.3C	-	-
210	AT1G02740	AKBr1	A	-	-	BraA09g065650.3C
211	AT1G02750	AKBr1	A	BraA10g001410.3C	-	BraA09g065640.3C
212	AT1G02770	AKBr1	A	-	BraA08g035230.3C	-
213	AT1G02780	AKBr1	A	BraA10g001420.3C	BraA08g035600.3C	BraA09g065630.3C
214	AT1G02790	AKBr1	A	BraA10g001430.3C	BraA08g035590.3C	BraA09g065620.3C
215	AT1G02800	AKBr1	A	-	-	BraA09g065610.3C
216	AT1G02810	AKBr1	A	-	BraA08g035580.3C	-
217	AT1G02813	AKBr1	A	BraA10g001440.3C	-	BraA09g065600.3C
218	AT1G02820	AKBr1	A	BraA10g001460.3C	-	-
219	AT1G02830	AKBr1	A	BraA10g001470.3C	-	BraA09g065590.3C
220	AT1G02840	AKBr1	A	-	-	-
221	AT1G02850	AKBr1	A	BraA10g001490.3C	-	-
222	AT1G02860	AKBr1	A	BraA10g001500.3C	-	-
223	AT1G02870	AKBr1	A	BraA10g001510.3C	-	-
224	-	AKBr1	A	BraA10g001520.3C	-	-
225	AT1G02880	AKBr1	A	-	BraA08g035570.3C	-
226	-	AKBr1	A	-	-	BraA09g065570.3C
227	AT1G02890	AKBr1	A	BraA10g001530.3C	-	BraA09g065560.3C
228	AT1G02900	AKBr1	A	BraA10g001550.3C	BraA08g035560.3C	-
229	AT1G02910	AKBr1	A	-	BraA08g035550.3C	-
230	AT1G02920	AKBr1	A	BraA10g001560.3C	BraA08g035540.3C	BraA09g065550.3C
231	AT1G02960	AKBr1	A	-	BraA08g035530.3C	-
232	AT1G02965	AKBr1	A	-	-	-
233	AT1G02970	AKBr1	A	-	BraA08g035520.3C	BraA09g065540.3C
234	AT1G02980	AKBr1	A	BraA10g001590.3C	-	BraA09g065530.3C
235	AT1G02990	AKBr1	A	BraA10g001610.3C	-	-
236	-	AKBr1	A	-	-	-
237	-	AKBr1	A	-	-	-
238	-	AKBr1	A	-	-	BraA09g065510.3C
239	-	AKBr1	A	-	-	BraA09g065500.3C
240	-	AKBr1	A	-	-	BraA09g065490.3C
241	-	AKBr1	A	-	-	BraA09g065470.3C
242	-	AKBr1	A	-	-	-
243	-	AKBr1	A	-	-	-
244	-	AKBr1	A	-	-	-
245	AT1G03000	AKBr1	A	-	-	BraA09g065450.3C
246	AT1G03010	AKBr1	A	BraA10g001640.3C	-	BraA09g065440.3C
247	AT1G03020	AKBr1	A	BraA10g001650.3C	-	BraA09g065430.3C
248	AT1G03022	AKBr1	A	-	-	-
249	AT1G03030	AKBr1	A	BraA10g001660.3C	-	-
250	AT1G03040	AKBr1	A	BraA10g001670.3C	-	-
251	-	AKBr1	A	-	-	BraA09g065420.3C
252	AT1G03050	AKBr1	A	BraA10g001680.3C	BraA08g035510.3C	BraA09g065410.3C
253	AT1G03055	AKBr1	A	-	-	BraA09g065400.3C
254	AT1G03060	AKBr1	A	BraA10g001690.3C	-	BraA09g065390.3C
255	-	AKBr1	A	BraA10g001700.3C	-	-
256	-	AKBr1	A	BraA10g001710.3C	-	-
257	AT1G03070	AKBr1	A	BraA10g001720.3C	-	-
258	AT1G03080	AKBr1	A	-	-	BraA09g065380.3C
259	AT1G03090	AKBr1	A	-	-	BraA09g065370.3C
260	AT1G03100	AKBr1	A	BraA10g001750.3C	-	-
261	AT1G03103	AKBr1	A	-	-	-
262	AT1G03106	AKBr1	A	-	-	-
263	AT1G03110	AKBr1	A	BraA10g001760.3C	BraA08g035500.3C	-
264	AT1G03120	AKBr1	A	BraA10g001770.3C	-	-
265	-	AKBr1	A	-	-	-
266	AT1G03130	AKBr1	A	-	-	-
267	AT1G03140	AKBr1	A	-	BraA08g035490.3C	BraA09g065360.3C
268	AT1G03150	AKBr1	A	BraA10g001780.3C	BraA08g035480.3C	-
269	AT1G03160	AKBr1	A	-	BraA08g035470.3C	-
270	AT1G03170	AKBr1	A	BraA10g001790.3C	BraA08g035460.3C	-
271	AT1G03180	AKBr1	A	-	-	-
272	AT1G03190	AKBr1	A	-	BraA08g035450.3C	-
273	AT1G03200	AKBr1	A	-	-	-
274	AT1G03210	AKBr1	A	BraA10g001800.3C	-	-
275	AT1G03220	AKBr1	A	-	BraA08g035430.3C	BraA09g065350.3C
276	-	AKBr1	A	-	-	-
277	AT1G03240	AKBr1	A	-	-	-
278	AT1G03250	AKBr1	A	BraA10g001810.3C	-	-
279	AT1G03260	AKBr1	A	-	-	BraA09g065340.3C
280	AT1G03270	AKBr1	A	BraA10g001820.3C	-	BraA09g065330.3C
281	AT1G03280	AKBr1	A	-	-	-
282	AT1G03290	AKBr1	A	BraA10g001830.3C	-	-
283	AT1G03300	AKBr1	A	-	-	-
284	-	AKBr1	A	-	BraA08g035420.3C	-
285	-	AKBr1	A	-	-	-
286	-	AKBr1	A	BraA10g001840.3C	-	-
287	-	AKBr1	A	-	-	-
288	-	AKBr1	A	BraA10g001850.3C	-	-
289	-	AKBr1	A	BraA10g001860.3C	-	-
290	AT1G03310	AKBr1	A	BraA10g001880.3C	BraA08g035410.3C	-
291	AT1G03320	AKBr1	A	BraA10g001890.3C	-	-
292	AT1G03330	AKBr1	A	BraA10g001900.3C	-	-
293	AT1G03340	AKBr1	A	BraA10g001910.3C	-	-
294	AT1G03350	AKBr1	A	BraA10g001920.3C	BraA08g035400.3C	-
295	AT1G03360	AKBr1	A	BraA10g001930.3C	BraA08g035390.3C	-
296	AT1G03370	AKBr1	A	-	-	-
297	AT1G03380	AKBr1	A	BraA10g001950.3C	-	-
298	AT1G03390	AKBr1	A	BraA10g001960.3C	-	-
299	AT1G03400	AKBr1	A	BraA10g001970.3C	-	-
300	AT1G03430	AKBr1	A	BraA10g001990.3C	-	-
301	AT1G03440	AKBr1	A	BraA10g002000.3C	BraA08g035380.3C	-
302	AT1G03445	AKBr1	A	-	-	-
303	AT1G03457	AKBr1	A	BraA10g002010.3C	-	-
304	AT1G03470	AKBr1	A	BraA10g001730.3C	-	BraA09g065320.3C
305	AT1G03475	AKBr1	A	BraA10g002030.3C	-	BraA09g065310.3C
306	-	AKBr1	A	BraA10g002060.3C	-	-
307	-	AKBr1	A	BraA10g002070.3C	-	-
308	AT1G03490	AKBr1	A	BraA10g002040.3C	-	-
309	-	AKBr1	A	-	-	-
310	AT1G03495	AKBr1	A	-	-	-
311	AT1G03510	AKBr1	A	-	-	-
312	AT1G03520	AKBr1	A	BraA10g002100.3C	-	-
313	AT1G03530	AKBr1	A	-	-	-
314	AT1G03540	AKBr1	A	BraA10g002130.3C	BraA08g035360.3C	BraA09g065300.3C
315	AT1G03550	AKBr1	A	BraA10g002120.3C	BraA08g035350.3C	BraA09g065290.3C
316	AT1G03590	AKBr1	A	BraA10g002140.3C	BraA08g035340.3C	-
317	AT1G03600	AKBr1	A	BraA10g002150.3C	BraA08g035330.3C	-
318	AT1G03610	AKBr1	A	BraA10g002170.3C	BraA08g035320.3C	-
319	AT1G03620	AKBr1	A	BraA10g002180.3C	BraA08g035310.3C	-
320	AT1G03630	AKBr1	A	BraA10g002190.3C	BraA08g035300.3C	-
321	AT1G03650	AKBr1	A	-	-	BraA09g065280.3C
322	AT1G03660	AKBr1	A	-	-	-
323	AT1G03670	AKBr1	A	BraA10g002210.3C	-	-
324	-	AKBr1	A	-	-	-
325	-	AKBr1	A	BraA10g010000.3C	-	-
326	-	AKBr1	A	BraA10g009980.3C	-	-
327	-	AKBr1	A	BraA10g009970.3C	-	-
328	-	AKBr1	A	BraA10g009960.3C	-	-
329	-	AKBr1	A	BraA10g009950.3C	-	-
330	-	AKBr1	A	BraA10g009940.3C	-	-
331	AT1G03680	AKBr1	A	-	-	BraA09g065270.3C
332	AT1G03687	AKBr1	A	-	-	BraA09g065260.3C
333	-	AKBr1	A	-	-	-
334	-	AKBr1	A	-	-	-
335	-	AKBr1	A	BraA10g002220.3C	-	-
336	AT1G03700	AKBr1	A	BraA10g002230.3C	-	-
337	AT1G03710	AKBr1	A	BraA10g002240.3C	-	-
338	AT1G03720	AKBr1	A	BraA10g002280.3C	-	-
339	AT1G03730	AKBr1	A	-	-	BraA09g065250.3C
340	AT1G03740	AKBr1	A	BraA10g002290.3C	-	-
341	AT1G03750	AKBr1	A	-	-	BraA09g065230.3C
342	AT1G03760	AKBr1	A	BraA10g002300.3C	BraA08g035220.3C	-
343	AT1G03770	AKBr1	A	BraA10g002310.3C	-	-
344	-	AKBr1	A	-	-	BraA09g065220.3C
345	AT1G03780	AKBr1	A	BraA10g002320.3C	-	BraA09g065210.3C
346	AT1G03790	AKBr1	A	BraA10g002330.3C	BraA08g035210.3C	-
347	-	AKBr1	A	-	-	-
348	AT1G03800	AKBr1	A	BraA10g002340.3C	-	-
349	-	AKBr1	A	BraA10g002350.3C	-	-
350	AT1G03810	AKBr1	A	BraA10g002380.3C	-	-
351	AT1G03820	AKBr1	A	BraA10g002390.3C	BraA08g035200.3C	-
352	-	AKBr1	A	BraA10g002400.3C	-	-
353	AT1G03830	AKBr1	A	-	BraA08g035180.3C	-
354	AT1G03840	AKBr1	A	BraA10g002410.3C	-	BraA09g065200.3C
355	AT1G03850	AKBr1	A	BraA10g002430.3C	BraA08g035170.3C	BraA09g065190.3C
356	AT1G03860	AKBr1	A	BraA10g002440.3C	BraA08g035160.3C	BraA09g065180.3C
357	AT1G03870	AKBr1	A	BraA10g002450.3C	-	-
358	AT1G03880	AKBr1	A	BraA10g002460.3C	-	BraA09g065170.3C
359	-	AKBr1	A	BraA10g002470.3C	-	-
360	-	AKBr1	A	-	BraA08g035150.3C	-
361	AT1G03900	AKBr1	A	BraA10g002480.3C	BraA08g035140.3C	-
362	AT1G03905	AKBr1	A	-	BraA08g035130.3C	-
363	AT1G03910	AKBr1	A	BraA10g002490.3C	-	BraA09g065160.3C
364	AT1G03920	AKBr1	A	BraA10g002500.3C	-	-
365	AT1G03930	AKBr1	A	-	-	-
366	AT1G03940	AKBr1	A	-	BraA08g035120.3C	-
367	AT1G03950	AKBr1	A	BraA10g002520.3C	BraA08g035090.3C	-
368	AT1G03960	AKBr1	A	-	BraA08g035100.3C	-
369	AT1G03970	AKBr1	A	BraA10g002530.3C	-	-
370	AT1G03980	AKBr1	A	-	-	BraA09g065150.3C
371	AT1G03982	AKBr1	A	BraA10g002540.3C	-	BraA09g065140.3C
372	AT1G03990	AKBr1	A	BraA10g002550.3C	-	-
373	AT1G04000	AKBr1	A	BraA10g002560.3C	-	BraA09g065130.3C
374	AT1G04010	AKBr1	A	BraA10g002570.3C	-	BraA09g065120.3C
375	AT1G04020	AKBr1	A	-	-	BraA09g065100.3C
376	AT1G04030	AKBr1	A	-	-	-
377	AT1G04040	AKBr1	A	-	BraA08g035080.3C	BraA09g065090.3C
378	AT1G04050	AKBr1	A	-	-	-
379	AT1G04070	AKBr1	A	BraA10g002580.3C	-	-
380	AT1G04080	AKBr1	A	BraA10g002590.3C	BraA08g035070.3C	-
381	AT1G04090	AKBr1	A	BraA10g002600.3C	-	-
382	AT1G04100	AKBr1	A	BraA10g002610.3C	-	-
383	AT1G04110	AKBr1	A	BraA10g002620.3C	-	-
384	AT1G04120	AKBr1	A	BraA10g002650.3C	-	-
385	-	AKBr1	A	-	-	BraA09g065080.3C
386	AT1G04130	AKBr1	A	-	-	BraA09g065070.3C
387	AT1G04140	AKBr1	A	-	BraA08g035060.3C	BraA09g065060.3C
388	AT1G04150	AKBr1	A	-	-	BraA09g065050.3C
389	AT1G04160	AKBr1	A	-	-	BraA09g065040.3C
390	AT1G04170	AKBr1	A	BraA10g002660.3C	BraA08g035020.3C	BraA09g065030.3C
391	AT1G04171	AKBr1	A	-	-	-
392	AT1G04180	AKBr1	A	BraA10g002680.3C	-	BraA09g065020.3C
393	-	AKBr1	A	-	-	-
394	AT1G04190	AKBr1	A	-	BraA08g035010.3C	-
395	AT1G04200	AKBr1	A	BraA10g002750.3C	BraA08g035000.3C	-
396	AT1G04210	AKBr1	A	BraA10g002760.3C	-	BraA09g065010.3C
397	AT1G04220	AKBr1	A	BraA10g002770.3C	BraA08g034990.3C	-
398	AT1G04230	AKBr1	A	-	-	-
399	AT1G04240	AKBr1	A	BraA10g002780.3C	BraA08g034980.3C	BraA09g064990.3C
400	AT1G04260	AKBr1	A	-	BraA08g034970.3C	-
401	AT1G04270	AKBr1	A	BraA10g002800.3C	-	BraA09g064980.3C
402	AT1G04280	AKBr1	A	BraA10g002810.3C	BraA08g034960.3C	-
403	AT1G04290	AKBr1	A	BraA10g002820.3C	BraA08g034950.3C	-
404	AT1G04300	AKBr1	A	BraA10g002830.3C	BraA08g034940.3C	BraA09g064970.3C
405	AT1G04310	AKBr1	A	BraA10g002840.3C	-	-
406	AT1G04330	AKBr1	A	BraA10g002850.3C	-	BraA09g064960.3C
407	-	AKBr1	A	-	-	BraA09g064950.3C
408	AT1G04340	AKBr1	A	BraA10g002860.3C	BraA08g034930.3C	-
409	AT1G04350	AKBr1	A	BraA10g002870.3C	-	BraA09g064940.3C
410	AT1G04360	AKBr1	A	BraA10g002890.3C	-	BraA09g064930.3C
411	-	AKBr1	A	-	-	-
412	-	AKBr1	A	BraA10g002900.3C	-	-
413	AT1G04370	AKBr1	A	BraA10g002910.3C	-	BraA09g064920.3C
414	AT1G04380	AKBr1	A	BraA10g002920.3C	BraA08g034910.3C	-
415	AT1G04390	AKBr1	A	BraA10g002930.3C	-	-
416	AT1G04400	AKBr1	A	BraA10g002940.3C	BraA08g034900.3C	-
417	AT1G04410	AKBr1	A	BraA10g002950.3C	BraA08g034890.3C	-
418	AT1G04420	AKBr1	A	BraA10g002960.3C	-	-
419	AT1G04430	AKBr1	A	BraA10g002970.3C	BraA08g034880.3C	-
420	AT1G04440	AKBr1	A	BraA10g002980.3C	-	-
421	AT1G04445	AKBr1	A	-	BraA08g034870.3C	BraA09g064880.3C
422	AT1G04450	AKBr1	A	-	BraA08g034860.3C	BraA09g064870.3C
423	AT1G04470	AKBr1	A	BraA10g002990.3C	-	BraA09g064860.3C
424	AT1G04480	AKBr1	A	BraA10g003000.3C	BraA08g034850.3C	BraA09g064850.3C
425	-	AKBr1	A	-	-	BraA09g064840.3C
426	AT1G04490	AKBr1	A	BraA10g003010.3C	-	-
427	AT1G04500	AKBr1	A	BraA10g003030.3C	BraA08g034840.3C	-
428	AT1G04501	AKBr1	A	-	-	-
429	AT1G04510	AKBr1	A	BraA10g003040.3C	BraA08g034830.3C	-
430	AT1G04520	AKBr1	A	BraA10g003050.3C	-	-
431	AT1G04530	AKBr1	A	BraA10g003060.3C	-	-
432	AT1G04540	AKBr1	A	BraA10g003080.3C	-	BraA09g064830.3C
433	AT1G04550	AKBr1	A	BraA10g003090.3C	-	BraA09g064820.3C
434	AT1G04555	AKBr1	A	BraA10g003100.3C	-	-
435	AT1G04560	AKBr1	A	BraA10g003110.3C	-	BraA09g064810.3C
436	AT1G04570	AKBr1	A	BraA10g003120.3C	-	-
437	AT1G04580	AKBr1	A	BraA10g003130.3C	-	-
438	AT1G04590	AKBr1	A	BraA10g003140.3C	-	BraA09g064800.3C
439	-	AKBr1	A	-	-	-
440	-	AKBr1	A	-	-	-
441	AT1G04600	AKBr1	A	-	BraA08g034810.3C	-
442	-	AKBr1	A	-	-	BraA09g064790.3C
443	AT1G04610	AKBr1	A	BraA10g003150.3C	-	BraA09g064780.3C
444	AT1G04620	AKBr1	A	BraA10g003160.3C	-	-
445	AT1G04625	AKBr1	A	-	-	-
446	AT1G04630	AKBr1	A	-	BraA08g034800.3C	BraA09g064770.3C
447	AT1G04635	AKBr1	A	-	-	-
448	AT1G04640	AKBr1	A	BraA10g003170.3C	BraA08g034770.3C	-
449	AT1G04645	AKBr1	A	-	-	-
450	AT1G04650	AKBr1	A	BraA10g003180.3C	BraA08g034750.3C	-
451	AT1G04660	AKBr1	A	-	BraA08g034740.3C	BraA09g064760.3C
452	-	AKBr1	A	BraA10g003190.3C	-	-
453	AT1G04670	AKBr1	A	BraA10g003200.3C	-	BraA09g064750.3C
454	AT1G04680	AKBr1	A	BraA10g003210.3C	BraA08g034730.3C	BraA09g064740.3C
455	AT1G04684	AKBr1	A	-	-	-
456	AT1G04690	AKBr1	A	BraA10g003230.3C	BraA08g034720.3C	-
457	AT1G04700	AKBr1	A	BraA10g003240.3C	-	-
458	-	AKBr1	A	-	BraA08g034710.3C	-
459	AT1G04710	AKBr1	A	-	BraA08g034700.3C	-
460	AT1G04730	AKBr1	A	BraA10g003250.3C	BraA08g034690.3C	-
461	AT1G04750	AKBr1	A	BraA10g003260.3C	BraA08g034680.3C	BraA09g064730.3C
462	AT1G04770	AKBr1	A	BraA10g003270.3C	BraA08g034670.3C	-
463	AT1G04778	AKBr1	A	-	-	-
464	-	AKBr1	A	BraA10g003290.3C	-	-
465	AT1G04780	AKBr1	A	BraA10g003300.3C	BraA08g034660.3C	-
466	AT1G04790	AKBr1	A	BraA10g003310.3C	-	-
467	-	AKBr1	A	-	-	-
468	AT1G04800	AKBr1	A	-	-	-
469	AT1G04810	AKBr1	A	-	-	-
470	AT1G04820	AKBr1	A	-	-	-
471	AT1G04830	AKBr1	A	BraA10g003320.3C	BraA08g034650.3C	-
472	AT1G04840	AKBr1	A	BraA10g003400.3C	-	-
473	AT1G04850	AKBr1	A	-	BraA08g034640.3C	-
474	AT1G04860	AKBr1	A	-	BraA08g034630.3C	BraA09g064720.3C
475	AT1G04870	AKBr1	A	-	-	-
476	AT1G04880	AKBr1	A	BraA10g003410.3C	BraA08g034620.3C	BraA09g064710.3C
477	-	AKBr1	A	BraA10g003420.3C	-	-
478	-	AKBr1	A	-	-	BraA09g064700.3C
479	AT1G04890	AKBr1	A	BraA10g003430.3C	-	-
480	-	AKBr1	A	BraA10g003440.3C	-	-
481	AT1G04900	AKBr1	A	BraA10g003450.3C	-	-
482	-	AKBr1	A	-	-	BraA09g064680.3C
483	AT1G04910	AKBr1	A	BraA10g003460.3C	-	BraA09g064670.3C
484	AT1G04920	AKBr1	A	BraA10g003470.3C	-	-
485	-	AKBr1	A	-	-	-
486	AT1G04930	AKBr1	A	BraA10g003480.3C	-	-
487	AT1G04940	AKBr1	A	BraA10g003490.3C	-	-
488	AT1G04945	AKBr1	A	-	BraA08g034590.3C	-
489	AT1G04950	AKBr1	A	BraA10g003500.3C	BraA08g034580.3C	-
490	AT1G04960	AKBr1	A	BraA10g003510.3C	-	-
491	-	AKBr1	A	BraA10g003520.3C	-	-
492	AT1G04970	AKBr1	A	BraA10g003530.3C	-	-
493	-	AKBr1	A	-	-	-
494	-	AKBr1	A	BraA10g003540.3C	-	-
495	-	AKBr1	A	BraA10g003550.3C	-	-
496	AT1G04980	AKBr1	A	BraA10g003560.3C	-	-
497	AT1G04985	AKBr1	A	-	BraA08g034570.3C	-
498	AT1G04990	AKBr1	A	BraA10g003570.3C	-	-
499	-	AKBr1	A	-	-	-
500	AT1G05000	AKBr1	A	BraA10g003590.3C	-	-
501	AT1G05010	AKBr1	A	BraA10g003600.3C	-	-
502	AT1G05020	AKBr1	A	BraA10g003610.3C	BraA08g034560.3C	-
503	AT1G05030	AKBr1	A	-	-	-
504	AT1G05040	AKBr1	A	BraA10g003650.3C	-	-
505	-	AKBr1	A	-	BraA08g034460.3C	-
506	AT1G05055	AKBr1	A	-	BraA08g034450.3C	-
507	AT1G05060	AKBr1	A	-	-	-
508	-	AKBr1	A	-	-	BraA09g064640.3C
509	-	AKBr1	A	BraA10g003620.3C	-	-
510	AT1G05065	AKBr1	A	-	-	BraA09g064630.3C
511	AT1G05070	AKBr1	A	BraA10g003670.3C	-	-
512	-	AKBr1	A	BraA10g003330.3C	-	-
513	-	AKBr1	A	BraA10g003360.3C	-	-
514	AT1G05080	AKBr1	A	BraA10g003370.3C	-	-
515	-	AKBr1	A	BraA10g003380.3C	-	-
516	AT1G05085	AKBr1	A	-	-	-
517	AT1G05090	AKBr1	A	BraA10g003680.3C	BraA08g034440.3C	-
518	AT1G05100	AKBr1	A	BraA10g003690.3C	-	-
519	AT1G05120	AKBr1	A	BraA10g003700.3C	BraA08g034430.3C	-
520	AT1G05136	AKBr1	A	-	-	-
521	-	AKBr1	A	BraA10g003720.3C	-	-
522	AT1G05140	AKBr1	A	BraA10g003730.3C	-	-
523	-	AKBr1	A	BraA10g003740.3C	-	-
524	AT1G05150	AKBr1	A	BraA10g003750.3C	-	-
525	AT1G05160	AKBr1	A	BraA10g003760.3C	-	-
526	AT1G05170	AKBr1	A	BraA10g003770.3C	-	-
527	-	AKBr1	A	-	-	BraA09g064620.3C
528	AT1G05180	AKBr1	A	BraA10g003790.3C	BraA08g034420.3C	BraA09g064610.3C
529	AT1G05190	AKBr1	A	BraA10g003800.3C	-	BraA09g064600.3C
530	AT1G05200	AKBr1	A	BraA10g003810.3C	-	BraA09g064590.3C
531	AT1G05205	AKBr1	A	BraA10g003820.3C	-	-
532	AT1G05210	AKBr1	A	BraA10g003830.3C	BraA08g034410.3C	-
533	AT1G05230	AKBr1	A	BraA10g003840.3C	-	BraA09g064580.3C
534	AT1G05240	AKBr1	A	BraA10g003850.3C	BraA08g034380.3C	BraA09g064540.3C
535	AT1G05270	AKBr1	A	BraA10g003880.3C	BraA08g034370.3C	BraA09g064520.3C
536	-	AKBr1	A	BraA10g003900.3C	-	-
537	-	AKBr1	A	BraA10g003910.3C	-	-
538	-	AKBr1	A	BraA10g003920.3C	-	-
539	-	AKBr1	A	BraA10g003940.3C	-	-
540	AT1G05280	AKBr1	A	BraA10g003930.3C	BraA08g034350.3C	BraA09g064510.3C
541	AT1G05290	AKBr1	A	BraA10g004010.3C	-	BraA09g064500.3C
542	-	AKBr1	A	-	-	-
543	AT1G05291	AKBr1	A	BraA10g003710.3C	-	-
544	AT1G05300	AKBr1	A	BraA10g004050.3C	-	-
545	-	AKBr1	A	-	-	BraA09g064490.3C
546	AT1G05310	AKBr1	A	BraA10g004070.3C	-	BraA09g064480.3C
547	AT1G05320	AKBr1	A	BraA10g004080.3C	-	BraA09g064470.3C
548	AT1G05330	AKBr1	A	BraA10g004090.3C	-	-
549	-	AKBr1	A	BraA10g004100.3C	-	-
550	AT1G05340	AKBr1	A	-	-	-
551	AT1G05350	AKBr1	A	BraA10g004110.3C	-	BraA09g064460.3C
552	AT1G05360	AKBr1	A	-	-	BraA09g064450.3C
553	AT1G05370	AKBr1	A	BraA10g004130.3C	-	BraA09g064440.3C
554	AT1G05380	AKBr1	A	BraA10g004200.3C	-	-
555	AT1G05385	AKBr1	A	BraA10g004210.3C	-	-
556	AT1G05400	AKBr1	A	-	-	-
557	AT1G05410	AKBr1	A	BraA10g004240.3C	-	-
558	AT1G05420	AKBr1	A	BraA10g004230.3C	-	BraA09g064430.3C
559	AT1G05430	AKBr1	A	BraA10g004250.3C	-	-
560	AT1G05440	AKBr1	A	BraA10g004260.3C	-	BraA09g064420.3C
561	-	AKBr1	A	BraA10g004270.3C	-	-
562	AT1G05450	AKBr1	A	BraA10g004280.3C	-	BraA09g064410.3C
563	AT1G05460	AKBr1	A	BraA10g004290.3C	-	-
564	AT1G05470	AKBr1	A	BraA10g004300.3C	BraA08g034340.3C	-
565	-	AKBr1	A	BraA10g004310.3C	-	-
566	AT1G05490	AKBr1	A	BraA10g004320.3C	-	-
567	AT1G05500	AKBr1	A	BraA10g004330.3C	BraA08g034330.3C	-
568	AT1G05510	AKBr1	A	BraA10g004340.3C	-	-
569	AT1G05520	AKBr1	A	-	BraA08g034320.3C	-
570	AT1G05530	AKBr1	A	-	-	-
571	AT1G05540	AKBr1	A	BraA10g004360.3C	BraA08g034300.3C	-
572	AT1G05560	AKBr1	A	BraA10g004380.3C	-	-
573	AT1G05570	AKBr1	A	BraA10g004390.3C	-	-
574	AT1G05575	AKBr1	A	BraA10g004400.3C	-	-
575	-	AKBr1	A	BraA10g004410.3C	-	-
576	-	AKBr1	A	-	-	-
577	-	AKBr1	A	BraA10g004420.3C	-	-
578	AT1G05577	AKBr1	A	BraA10g004430.3C	-	BraA09g064390.3C
579	AT1G05580	AKBr1	A	BraA10g004440.3C	-	-
580	AT1G05590	AKBr1	A	-	-	BraA09g064380.3C
581	AT1G05600	AKBr1	A	BraA10g004450.3C	-	-
582	AT1G05610	AKBr1	A	BraA10g004460.3C	-	-
583	AT1G05615	AKBr1	A	-	-	-
584	AT1G05620	AKBr1	A	-	BraA08g034290.3C	BraA09g064360.3C
585	-	AKBr1	A	-	-	BraA09g064340.3C
586	AT1G05630	AKBr1	A	BraA10g004480.3C	BraA08g034280.3C	BraA09g064330.3C
587	AT1G05640	AKBr1	A	-	BraA08g034270.3C	-
588	AT1G05650	AKBr1	A	BraA10g004490.3C	-	-
589	AT1G05670	AKBr1	A	BraA10g004500.3C	BraA08g034260.3C	-
590	-	AKBr1	A	BraA10g004510.3C	-	-
591	AT1G05690	AKBr1	A	-	BraA08g034250.3C	-
592	AT1G05700	AKBr1	A	BraA10g004520.3C	BraA08g034600.3C	-
593	AT1G05710	AKBr1	A	BraA10g004530.3C	-	-
594	-	AKBr1	A	-	BraA08g034220.3C	-
595	AT1G05720	AKBr1	A	-	BraA08g034210.3C	BraA09g064320.3C
596	AT1G05730	AKBr1	A	-	-	BraA09g064310.3C
597	AT1G05750	AKBr1	A	-	BraA08g034200.3C	-
598	AT1G05760	AKBr1	A	BraA10g004540.3C	-	-
599	AT1G05780	AKBr1	A	-	-	-
600	AT1G05785	AKBr1	A	BraA10g004550.3C	-	-
601	AT1G05790	AKBr1	A	BraA10g004560.3C	BraA08g034190.3C	-
602	AT1G05800	AKBr1	A	BraA10g004570.3C	-	-
603	-	AKBr1	A	BraA10g004580.3C	-	-
604	AT1G05805	AKBr1	A	BraA10g004590.3C	-	-
605	AT1G05810	AKBr1	A	-	-	BraA09g064300.3C
606	AT1G05820	AKBr1	A	-	-	-
607	AT1G05830	AKBr1	A	-	-	-
608	AT1G05835	AKBr1	A	-	BraA08g034180.3C	-
609	AT1G05840	AKBr1	A	-	-	BraA09g064280.3C
610	AT1G05850	AKBr1	A	BraA10g004600.3C	BraA08g034170.3C	-
611	AT1G05860	AKBr1	A	BraA10g004610.3C	BraA08g034160.3C	-
612	AT1G05870	AKBr1	A	BraA10g004620.3C	-	BraA09g064270.3C
613	AT1G05880	AKBr1	A	BraA10g004630.3C	BraA08g034150.3C	-
614	-	AKBr1	A	BraA10g004640.3C	-	-
615	AT1G05894	AKBr1	A	-	BraA08g034140.3C	-
616	AT1G05900	AKBr1	A	-	-	BraA09g064260.3C
617	-	AKBr1	A	-	-	-
618	-	AKBr1	A	BraA10g004680.3C	-	-
619	AT1G05910	AKBr1	A	BraA10g004690.3C	-	BraA09g064250.3C
620	AT1G05920	AKBr1	A	BraA10g004700.3C	-	-
621	AT1G05925	AKBr1	A	-	-	-
622	AT1G05940	AKBr1	A	-	-	-
623	AT1G05950	AKBr1	A	-	-	BraA09g064220.3C
624	AT1G05960	AKBr1	A	-	BraA08g034130.3C	BraA09g064210.3C
625	AT1G05970	AKBr1	A	BraA10g004710.3C	-	-
626	AT1G05990	AKBr1	A	-	BraA08g034120.3C	BraA09g064200.3C
627	AT1G06000	AKBr1	A	-	-	-
628	AT1G06010	AKBr1	A	-	BraA08g034110.3C	BraA09g064190.3C
629	AT1G06020	AKBr1	A	BraA10g004720.3C	BraA08g034100.3C	BraA09g064180.3C
630	AT1G06040	AKBr1	A	-	BraA08g034090.3C	BraA09g064170.3C
631	-	AKBr1	A	-	-	BraA09g063290.3C
632	AT1G06050	AKBr1	A	BraA10g004730.3C	-	-
633	AT1G06060	AKBr1	A	-	BraA08g034080.3C	-
634	AT1G06070	AKBr1	A	BraA10g004740.3C	BraA08g034070.3C	-
635	AT1G06080	AKBr1	A	BraA10g004750.3C	BraA08g034060.3C	BraA09g064130.3C
636	AT1G06110	AKBr1	A	BraA10g004770.3C	BraA08g034050.3C	-
637	AT1G06130	AKBr1	A	-	-	BraA09g064120.3C
638	AT1G06135	AKBr1	A	BraA10g004780.3C	-	-
639	AT1G06137	AKBr1	A	-	-	BraA09g064110.3C
640	AT1G06140	AKBr1	A	BraA10g004790.3C	-	BraA09g064100.3C
641	AT1G06150	AKBr1	A	-	-	-
642	AT1G06149	AKBr1	A	-	-	-
643	AT1G06148	AKBr1	A	-	-	-
644	-	AKBr1	A	-	-	-
645	AT1G06160	AKBr1	A	BraA10g004800.3C	-	BraA09g064090.3C
646	-	AKBr1	A	-	-	-
647	AT1G06170	AKBr1	A	BraA10g004880.3C	-	BraA09g064080.3C
648	AT1G06180	AKBr1	A	BraA10g004890.3C	-	-
649	AT1G06190	AKBr1	A	BraA10g004900.3C	-	-
650	AT1G06200	AKBr1	A	BraA10g004910.3C	BraA08g034040.3C	-
651	AT1G06210	AKBr1	A	BraA10g004920.3C	BraA08g034030.3C	BraA09g064070.3C
652	AT1G06220	AKBr1	A	-	BraA08g034020.3C	-
653	AT1G06225	AKBr1	A	BraA10g004930.3C	-	-
654	AT1G06230	AKBr1	A	BraA10g004950.3C	BraA08g034010.3C	BraA09g064060.3C
655	AT1G06240	AKBr1	A	-	BraA08g034000.3C	-
656	AT1G06250	AKBr1	A	BraA10g004960.3C	BraA08g033990.3C	-
657	AT1G06260	AKBr1	A	BraA10g004970.3C	BraA08g033980.3C	-
658	AT1G06270	AKBr1	A	BraA10g004980.3C	-	-
659	-	AKBr1	A	BraA10g005000.3C	-	-
660	-	AKBr1	A	BraA10g005010.3C	-	-
661	AT1G06280	AKBr1	A	-	BraA08g033970.3C	BraA09g064040.3C
662	AT1G06290	AKBr1	A	BraA10g005020.3C	-	-
663	AT1G06320	AKBr1	A	-	BraA08g033960.3C	-
664	AT1G06330	AKBr1	A	-	-	BraA09g064020.3C
665	AT1G06340	AKBr1	A	-	-	BraA09g064010.3C
666	AT1G06350	AKBr1	A	BraA10g005040.3C	BraA08g033940.3C	-
667	AT1G06380	AKBr1	A	-	-	BraA09g064000.3C
668	AT1G06390	AKBr1	A	-	-	-
669	-	AKBr1	A	-	-	-
670	AT1G06400	AKBr1	A	-	-	BraA09g063990.3C
671	AT1G06410	AKBr1	A	BraA10g005120.3C	BraA08g033930.3C	-
672	AT1G06420	AKBr1	A	BraA10g005160.3C	-	BraA09g063980.3C
673	AT1G06430	AKBr1	A	BraA10g005170.3C	BraA08g033920.3C	-
674	AT1G06440	AKBr1	A	BraA10g005180.3C	-	-
675	-	AKBr1	A	-	-	BraA09g063970.3C
676	AT1G06450	AKBr1	A	-	-	BraA09g063960.3C
677	-	AKBr1	A	-	-	BraA09g063950.3C
678	-	AKBr1	A	-	-	BraA09g063940.3C
679	AT1G06460	AKBr1	A	BraA10g005190.3C	BraA08g033910.3C	-
680	AT1G06470	AKBr1	A	BraA10g005200.3C	BraA08g033900.3C	-
681	AT1G06475	AKBr1	A	BraA10g005210.3C	-	-
682	-	AKBr1	A	-	-	BraA09g063910.3C
683	AT1G06490	AKBr1	A	BraA10g005220.3C	-	BraA09g063900.3C
684	AT1G06500	AKBr1	A	-	-	-
685	AT1G06515	AKBr1	A	-	-	BraA09g063890.3C
686	AT1G06510	AKBr1	A	BraA10g005230.3C	-	-
687	AT1G06520	AKBr1	A	BraA10g005240.3C	-	-
688	AT1G06530	AKBr1	A	BraA10g005270.3C	-	-
689	AT1G06540	AKBr1	A	BraA10g005280.3C	-	-
690	AT1G06550	AKBr1	A	-	BraA08g033880.3C	-
691	AT1G06560	AKBr1	A	BraA10g005290.3C	BraA08g033870.3C	-
692	AT1G06570	AKBr1	A	BraA10g005300.3C	-	BraA09g063880.3C
693	AT1G06580	AKBr1	A	-	-	-
694	AT1G06590	AKBr1	A	BraA10g005310.3C	-	BraA09g063860.3C
695	AT1G06620	AKBr1	A	BraA10g004650.3C	-	BraA09g063820.3C
696	AT1G06630	AKBr1	A	-	-	-
697	AT1G06660	AKBr1	A	BraA10g005350.3C	BraA08g033860.3C	-
698	AT1G06670	AKBr1	A	-	-	-
699	-	AKBr1	A	-	-	BraA09g063790.3C
700	-	AKBr1	A	BraA10g005370.3C	-	-
701	-	AKBr1	A	BraA10g005360.3C	-	-
702	-	AKBr1	A	BraA10g005380.3C	-	-
703	AT1G06680	AKBr1	A	BraA10g005400.3C	BraA08g033850.3C	BraA09g063780.3C
704	AT1G06690	AKBr1	A	-	BraA08g033840.3C	-
705	AT1G06700	AKBr1	A	BraA10g005410.3C	-	-
706	AT1G06710	AKBr1	A	-	-	-
707	AT1G06720	AKBr1	A	-	-	BraA09g063760.3C
708	AT1G06730	AKBr1	A	BraA10g005420.3C	-	-
709	AT1G06750	AKBr1	A	-	-	BraA09g063740.3C
710	AT1G06760	AKBr1	A	BraA10g005430.3C	-	-
711	AT1G06770	AKBr1	A	BraA10g005440.3C	-	-
712	-	AKBr1	A	BraA10g005460.3C	-	-
713	-	AKBr1	A	-	-	-
714	AT1G06780	AKBr1	A	BraA10g005470.3C	-	BraA09g063730.3C
715	AT1G06790	AKBr1	A	-	BraA08g033830.3C	BraA09g063720.3C
716	-	AKBr1	A	BraA10g005480.3C	-	-
717	AT1G06800	AKBr1	A	BraA10g005490.3C	-	-
718	AT1G06810	AKBr1	A	-	-	-
719	AT1G06820	AKBr1	A	-	-	BraA09g063710.3C
720	AT1G06830	AKBr1	A	BraA10g005500.3C	-	BraA09g063700.3C
721	AT1G06840	AKBr1	A	BraA10g005510.3C	-	-
722	AT1G06850	AKBr1	A	BraA10g005520.3C	BraA08g033820.3C	BraA09g063690.3C
723	AT1G06870	AKBr1	A	BraA10g005530.3C	-	BraA09g063680.3C
724	AT1G06890	AKBr1	A	BraA10g005540.3C	BraA08g033810.3C	BraA09g063660.3C
725	AT1G06900	AKBr1	A	BraA10g005550.3C	BraA08g033800.3C	BraA09g063650.3C
726	AT1G06910	AKBr1	A	-	-	BraA09g063640.3C
727	AT1G06920	AKBr1	A	-	-	BraA09g063630.3C
728	AT1G06923	AKBr1	A	-	-	BraA09g063620.3C
729	AT1G06925	AKBr1	A	-	-	-
730	AT1G06930	AKBr1	A	BraA10g005560.3C	-	BraA09g063610.3C
731	AT1G06950	AKBr1	A	BraA10g005570.3C	BraA08g033790.3C	-
732	-	AKBr1	A	-	-	-
733	AT1G06960	AKBr1	A	-	-	-
734	AT1G06970	AKBr1	A	-	BraA08g033780.3C	BraA09g063600.3C
735	AT1G06980	AKBr1	A	BraA10g005580.3C	BraA08g033770.3C	BraA09g063590.3C
736	AT1G06990	AKBr1	A	BraA10g005610.3C	-	BraA09g063580.3C
737	AT1G07000	AKBr1	A	BraA10g005630.3C	-	-
738	AT1G07010	AKBr1	A	BraA10g005640.3C	-	-
739	AT1G07020	AKBr1	A	-	-	-
740	AT1G07025	AKBr1	A	BraA10g005650.3C	-	-
741	-	AKBr1	A	BraA10g005660.3C	-	-
742	AT1G07040	AKBr1	A	BraA10g005670.3C	-	-
743	AT1G07050	AKBr1	A	BraA10g005680.3C	-	-
744	AT1G07060	AKBr1	A	BraA10g005690.3C	-	-
745	AT1G07070	AKBr1	A	-	-	-
746	AT1G07080	AKBr1	A	BraA10g005700.3C	BraA08g033760.3C	BraA09g063570.3C
747	AT1G07090	AKBr1	A	-	-	BraA09g063560.3C
748	AT1G07110	AKBr1	A	BraA10g005710.3C	BraA08g033750.3C	BraA09g063550.3C
749	AT1G07120	AKBr1	A	-	BraA08g033720.3C	-
750	AT1G07130	AKBr1	A	-	BraA08g033710.3C	-
751	AT1G07135	AKBr1	A	BraA10g005730.3C	-	BraA09g063540.3C
752	-	AKBr1	A	-	BraA08g033700.3C	-
753	AT1G07140	AKBr1	A	BraA10g005740.3C	BraA08g033690.3C	BraA09g063530.3C
754	AT1G07150	AKBr1	A	BraA10g005760.3C	-	-
755	-	AKBr1	A	BraA10g005750.3C	-	-
756	AT1G07160	AKBr1	A	-	-	-
757	-	AKBr1	A	BraA10g005100.3C	-	-
758	-	AKBr1	A	BraA10g005810.3C	-	-
759	AT1G07170	AKBr1	A	BraA10g005830.3C	-	-
760	AT1G07175	AKBr1	A	-	-	-
761	AT1G07180	AKBr1	A	BraA10g005840.3C	BraA08g033680.3C	-
762	AT1G07190	AKBr1	A	-	-	-
763	AT1G07200	AKBr1	A	BraA10g005850.3C	-	BraA09g063520.3C
764	AT1G07210	AKBr1	A	BraA10g005860.3C	-	BraA09g063510.3C
765	AT1G07220	AKBr1	A	BraA10g005870.3C	-	BraA09g063500.3C
766	AT1G07230	AKBr1	A	BraA10g005880.3C	-	-
767	-	AKBr1	A	BraA10g005890.3C	-	-
768	AT1G07240	AKBr1	A	BraA10g005910.3C	-	BraA09g063490.3C
769	AT1G07270	AKBr1	A	BraA10g005930.3C	-	-
770	-	AKBr1	A	-	-	-
771	-	AKBr1	A	-	-	BraA09g063460.3C
772	-	AKBr1	A	-	-	BraA09g063450.3C
773	-	AKBr1	A	-	-	-
774	-	AKBr1	A	-	-	-
775	AT1G07280	AKBr1	A	BraA10g005950.3C	-	BraA09g063430.3C
776	AT1G07290	AKBr1	A	BraA10g005960.3C	-	BraA09g063420.3C
777	AT1G07300	AKBr1	A	BraA10g005990.3C	-	BraA09g063410.3C
778	AT1G07310	AKBr1	A	BraA10g006000.3C	-	BraA09g063400.3C
779	AT1G07320	AKBr1	A	BraA10g006010.3C	-	-
780	AT1G07330	AKBr1	A	-	BraA08g033670.3C	-
781	AT1G07340	AKBr1	A	BraA10g006040.3C	BraA08g033660.3C	-
782	AT1G07350	AKBr1	A	BraA10g006050.3C	-	-
783	AT1G07360	AKBr1	A	-	BraA08g033650.3C	-
784	AT1G07370	AKBr1	A	-	-	BraA09g063390.3C
785	AT1G07380	AKBr1	A	BraA10g006060.3C	BraA08g033640.3C	-
786	AT1G07390	AKBr1	A	-	-	BraA09g063370.3C
787	AT1G07400	AKBr1	A	-	-	-
788	AT1G07410	AKBr1	A	BraA10g006080.3C	-	BraA09g063350.3C
789	AT1G07420	AKBr1	A	BraA10g006090.3C	BraA08g033630.3C	BraA09g063340.3C
790	AT1G07430	AKBr1	A	BraA10g006100.3C	-	BraA09g063330.3C
791	AT1G07440	AKBr1	A	BraA10g006110.3C	BraA08g033610.3C	BraA09g063320.3C
792	AT1G07460	AKBr1	A	-	BraA08g033620.3C	BraA09g063310.3C
793	AT1G07470	AKBr1	A	-	BraA08g033600.3C	-
794	AT1G07473	AKBr1	A	-	BraA08g033590.3C	-
795	AT1G07480	AKBr1	A	BraA10g006120.3C	-	BraA09g063300.3C
796	AT1G07485	AKBr1	A	BraA10g006130.3C	BraA08g033580.3C	-
797	AT1G07490	AKBr1	A	-	-	BraA09g063280.3C
798	AT1G07500	AKBr1	A	-	-	-
799	AT1G07510	AKBr1	A	-	-	BraA09g063270.3C
800	-	AKBr1	A	-	-	-
801	-	AKBr1	A	-	BraA08g033570.3C	-
802	-	AKBr1	A	BraA10g006140.3C	-	-
803	AT1G07520	AKBr1	A	BraA10g006150.3C	BraA08g033560.3C	BraA09g063250.3C
804	-	AKBr1	A	-	-	BraA09g063240.3C
805	AT1G07540	AKBr1	A	BraA10g006160.3C	BraA08g033550.3C	-
806	-	AKBr1	A	BraA10g006170.3C	-	-
807	-	AKBr1	A	-	BraA08g033540.3C	-
808	AT1G07550	AKBr1	A	BraA10g006180.3C	BraA08g033530.3C	BraA09g063200.3C
809	-	AKBr1	A	-	-	-
810	AT1G07590	AKBr1	A	-	-	BraA09g063180.3C
811	AT1G07600	AKBr1	A	-	-	-
812	-	AKBr1	A	BraA10g006190.3C	-	-
813	-	AKBr1	A	BraA10g006220.3C	-	-
814	-	AKBr1	A	BraA10g006230.3C	-	-
815	-	AKBr1	A	BraA10g006240.3C	-	-
816	-	AKBr1	A	BraA10g006250.3C	-	-
817	AT1G07610	AKBr1	A	BraA10g006260.3C	-	-
818	-	AKBr1	A	-	BraA08g033520.3C	-
819	AT1G07615	AKBr1	A	-	BraA08g033510.3C	BraA09g063170.3C
820	AT1G07620	AKBr1	A	BraA10g006270.3C	BraA08g033500.3C	-
821	AT1G07630	AKBr1	A	BraA10g006280.3C	BraA08g033490.3C	-
822	-	AKBr1	A	BraA10g006290.3C	-	-
823	AT1G07640	AKBr1	A	-	BraA08g033480.3C	BraA09g063160.3C
824	AT1G07650	AKBr1	A	BraA06g004940.3C	-	-
825	AT1G07645	AKBr1	A	BraA06g004950.3C	-	BraA09g063150.3C
826	AT1G07660	AKBr1	A	BraA06g004960.3C	-	-
827	AT1G07670	AKBr1	A	BraA06g004970.3C	-	BraA09g063220.3C
828	AT1G07680	AKBr1	A	-	-	-
829	AT1G07690	AKBr1	A	-	-	-
830	AT1G07700	AKBr1	A	-	-	-
831	AT1G07705	AKBr1	A	BraA06g005060.3C	BraA08g033400.3C	-
832	AT1G07710	AKBr1	A	BraA06g005050.3C	-	-
833	AT1G07720	AKBr1	A	BraA06g005040.3C	BraA08g033410.3C	-
834	AT1G07725	AKBr1	A	BraA06g005030.3C	-	-
835	AT1G07740	AKBr1	A	-	BraA08g033420.3C	-
836	AT1G07730	AKBr1	A	BraA06g005020.3C	-	-
837	-	AKBr1	A	-	BraA08g033450.3C	-
838	AT1G07745	AKBr1	A	-	BraA08g033440.3C	-
839	AT1G07747	AKBr1	A	-	-	-
840	AT1G07750	AKBr1	A	BraA06g004990.3C	BraA08g033460.3C	BraA09g063120.3C
841	-	AKBr1	A	-	-	BraA09g063110.3C
842	-	AKBr1	A	BraA06g005000.3C	-	-
843	AT1G07770	AKBr1	A	BraA06g004980.3C	BraA08g033470.3C	BraA09g063130.3C
844	AT1G07780	AKBr1	A	-	-	-
845	AT1G07790	AKBr1	A	-	-	-
846	AT1G07795	AKBr1	A	-	-	BraA09g063140.3C
847	AT1G07810	AKBr1	A	-	-	BraA09g063100.3C
848	AT1G07820	AKBr1	A	BraA06g005090.3C	BraA08g033390.3C	BraA09g063090.3C
849	AT1G07830	AKBr1	A	BraA06g005100.3C	-	BraA09g063080.3C
850	AT1G07840	AKBr1	A	BraA06g005110.3C	-	-
851	AT1G07850	AKBr1	A	BraA06g005120.3C	-	-
852	AT1G07860	AKBr1	A	-	-	-
853	AT1G07870	AKBr1	A	BraA06g005130.3C	BraA08g033380.3C	BraA09g063070.3C
854	AT1G07880	AKBr1	A	-	-	BraA09g063060.3C
855	AT1G07885	AKBr1	A	-	-	-
856	AT1G07890	AKBr1	A	BraA06g005140.3C	BraA08g033370.3C	BraA09g063050.3C
857	-	AKBr1	A	-	-	-
858	AT1G07900	AKBr1	A	BraA06g005150.3C	-	BraA09g063040.3C
859	AT1G07901	AKBr1	A	-	-	-
860	AT1G07910	AKBr1	A	BraA06g005160.3C	-	BraA09g063030.3C
861	-	AKBr1	A	BraA06g005450.3C	-	-
862	AT1G07920	AKBr1	A	BraA06g005200.3C	BraA08g033350.3C	BraA09g063010.3C
863	-	AKBr1	A	-	-	-
864	AT1G07950	AKBr1	A	-	-	-
865	AT1G07960	AKBr1	A	BraA06g005180.3C	-	-
866	-	AKBr1	A	BraA06g005190.3C	-	-
867	AT1G07970	AKBr1	A	BraA06g005170.3C	-	-
868	-	AKBr1	A	-	-	-
869	-	AKBr1	A	-	-	-
870	AT1G07980	AKBr1	A	BraA06g005210.3C	-	BraA09g063000.3C
871	AT1G07985	AKBr1	A	BraA06g005220.3C	-	-
872	AT1G07990	AKBr1	A	BraA06g005230.3C	BraA08g033340.3C	BraA09g062990.3C
873	AT1G08000	AKBr1	A	BraA06g005240.3C	BraA08g033330.3C	BraA09g062980.3C
874	AT1G08005	AKBr1	A	-	-	-
875	AT1G08030	AKBr1	A	BraA06g005250.3C	BraA08g033320.3C	-
876	AT1G08032	AKBr1	A	-	-	-
877	AT1G08035	AKBr1	A	BraA06g005260.3C	BraA08g033310.3C	-
878	AT1G08040	AKBr1	A	-	-	-
879	AT1G08050	AKBr1	A	BraA06g005270.3C	BraA08g033300.3C	-
880	AT1G08060	AKBr1	A	BraA06g005280.3C	-	BraA09g062970.3C
881	-	AKBr1	A	-	-	-
882	-	AKBr1	A	BraA06g005290.3C	-	-
883	AT1G08065	AKBr1	A	BraA06g005320.3C	-	-
884	-	AKBr1	A	BraA06g005300.3C	-	-
885	AT1G08070	AKBr1	A	BraA06g005310.3C	-	-
886	AT1G08090	AKBr1	A	BraA06g005340.3C	BraA08g033290.3C	BraA09g062950.3C
887	AT1G08110	AKBr1	A	BraA06g005360.3C	-	-
888	AT1G08120	AKBr1	A	-	-	-
889	AT1G08125	AKBr1	A	BraA06g005370.3C	-	-
890	AT1G08130	AKBr1	A	BraA06g005380.3C	-	BraA09g062940.3C
891	AT1G08135	AKBr1	A	BraA06g005390.3C	-	BraA09g062910.3C
892	AT1G08160	AKBr1	A	BraA06g005410.3C	-	BraA09g062900.3C
893	AT1G08165	AKBr1	A	-	-	-
894	AT1G08170	AKBr1	A	BraA06g005420.3C	-	-
895	AT1G08180	AKBr1	A	-	BraA08g033280.3C	-
896	AT1G08190	AKBr1	A	BraA06g005430.3C	-	-
897	AT1G08200	AKBr1	A	BraA06g005440.3C	BraA08g033270.3C	BraA09g062890.3C
898	AT1G08210	AKBr1	A	-	BraA08g033260.3C	BraA09g062880.3C
899	AT1G08220	AKBr1	A	-	BraA08g033250.3C	BraA09g062870.3C
900	AT1G08230	AKBr1	A	-	BraA08g033240.3C	-
901	AT1G08250	AKBr1	A	-	-	BraA09g062850.3C
902	-	AKBr1	A	BraA06g005460.3C	-	-
903	AT1G08260	AKBr1	A	BraA06g005470.3C	-	-
904	AT1G08270	AKBr1	A	BraA06g005480.3C	-	-
905	AT1G08280	AKBr1	A	BraA06g005490.3C	-	-
906	AT1G08290	AKBr1	A	BraA06g005500.3C	-	BraA09g062840.3C
907	AT1G08300	AKBr1	A	BraA06g005510.3C	-	-
908	AT1G08310	AKBr1	A	-	BraA08g033230.3C	-
909	AT1G08315	AKBr1	A	BraA06g005520.3C	-	-
910	AT1G08320	AKBr1	A	BraA06g005530.3C	-	BraA09g062830.3C
911	AT1G08340	AKBr1	A	BraA06g005540.3C	-	-
912	AT1G08350	AKBr1	A	BraA06g005550.3C	-	-
913	AT1G08360	AKBr1	A	BraA06g005560.3C	-	-
914	AT1G08370	AKBr1	A	BraA06g005570.3C	BraA08g033220.3C	BraA09g062810.3C
915	AT1G08380	AKBr1	A	BraA06g005580.3C	BraA08g033210.3C	BraA09g062800.3C
916	AT1G08390	AKBr1	A	BraA06g005590.3C	-	-
917	AT1G08400	AKBr1	A	BraA06g005600.3C	-	-
918	AT1G08410	AKBr1	A	-	BraA08g033200.3C	-
919	AT1G08420	AKBr1	A	-	BraA08g033190.3C	BraA09g062790.3C
920	AT1G08430	AKBr1	A	BraA06g005610.3C	BraA08g033170.3C	-
921	AT1G08450	AKBr1	A	-	BraA08g033160.3C	BraA09g062780.3C
922	AT1G08460	AKBr1	A	-	-	BraA09g062770.3C
923	AT1G08465	AKBr1	A	BraA06g005620.3C	BraA08g033150.3C	BraA09g062760.3C
924	AT1G08470	AKBr1	A	BraA06g005630.3C	-	-
925	AT1G08480	AKBr1	A	BraA06g005640.3C	BraA08g033140.3C	-
926	AT1G08490	AKBr1	A	BraA06g005650.3C	-	-
927	AT1G08500	AKBr1	A	-	BraA08g033130.3C	BraA09g062750.3C
928	AT1G08510	AKBr1	A	BraA06g005660.3C	BraA08g033120.3C	BraA09g062730.3C
929	AT1G08520	AKBr1	A	BraA06g005680.3C	-	-
930	AT1G08530	AKBr1	A	-	-	-
931	AT1G08540	AKBr1	A	BraA06g005690.3C	BraA08g033110.3C	-
932	AT1G08550	AKBr1	A	BraA06g005700.3C	-	-
933	AT1G08560	AKBr1	A	BraA06g005710.3C	BraA08g033100.3C	-
934	AT1G08570	AKBr1	A	BraA06g005720.3C	-	BraA09g062720.3C
935	AT1G08580	AKBr1	A	BraA06g005730.3C	-	BraA09g062710.3C
936	AT1G08590	AKBr1	A	-	BraA08g033090.3C	-
937	AT1G08600	AKBr1	A	BraA06g005740.3C	-	BraA09g062700.3C
938	AT1G08610	AKBr1	A	-	-	BraA09g062690.3C
939	AT1G08620	AKBr1	A	-	BraA08g033080.3C	-
940	AT1G08630	AKBr1	A	BraA06g005750.3C	BraA08g033070.3C	BraA09g062680.3C
941	AT1G08640	AKBr1	A	BraA06g005760.3C	-	-
942	AT1G08650	AKBr1	A	BraA06g005770.3C	BraA08g033060.3C	-
943	-	AKBr1	A	-	BraA08g033040.3C	-
944	AT1G08660	AKBr1	A	BraA06g005790.3C	-	BraA09g062670.3C
945	AT1G08670	AKBr1	A	-	-	BraA09g062660.3C
946	AT1G08680	AKBr1	A	BraA06g005800.3C	-	-
947	AT1G08695	AKBr1	A	-	-	-
948	AT1G08700	AKBr1	A	BraA06g005810.3C	-	-
949	AT1G08710	AKBr1	A	-	-	-
950	AT1G08720	AKBr1	A	-	-	BraA09g062640.3C
951	AT1G08730	AKBr1	A	BraA06g005820.3C	BraA08g033020.3C	-
952	AT1G08750	AKBr1	A	-	-	-
953	AT1G08760	AKBr1	A	-	-	BraA09g062630.3C
954	AT1G08770	AKBr1	A	BraA06g005840.3C	-	-
955	AT1G08780	AKBr1	A	BraA06g005850.3C	BraA08g033010.3C	-
956	AT1G08790	AKBr1	A	BraA06g005860.3C	BraA08g033000.3C	-
957	AT1G08800	AKBr1	A	BraA06g005870.3C	BraA08g032990.3C	-
958	AT1G08810	AKBr1	A	-	BraA08g032980.3C	-
959	AT1G08820	AKBr1	A	BraA06g005880.3C	BraA08g032970.3C	BraA09g062620.3C
960	AT1G08830	AKBr1	A	-	-	BraA09g062610.3C
961	AT1G08840	AKBr1	A	-	-	BraA09g062600.3C
962	AT1G08845	AKBr1	A	BraA06g005890.3C	-	BraA09g062590.3C
963	AT1G08860	AKBr1	A	-	-	BraA09g062580.3C
964	AT1G08880	AKBr1	A	BraA06g005900.3C	BraA08g032960.3C	BraA09g062570.3C
965	AT1G08890	AKBr1	A	BraA06g005910.3C	BraA08g032930.3C	BraA09g062540.3C
966	AT1G08910	AKBr1	A	BraA06g005920.3C	BraA08g032950.3C	BraA09g062560.3C
967	AT1G08940	AKBr1	A	BraA06g005960.3C	-	-
968	AT1G08960	AKBr1	A	-	-	-
969	AT1G08970	AKBr1	A	BraA06g005970.3C	BraA08g032920.3C	BraA09g062530.3C
970	AT1G08980	AKBr1	A	-	-	BraA09g062520.3C
971	AT1G08985	AKBr1	A	-	-	-
972	AT1G08990	AKBr1	A	-	BraA08g032910.3C	BraA09g062510.3C
973	AT1G09000	AKBr1	A	BraA06g005980.3C	-	-
974	AT1G09010	AKBr1	A	BraA06g005990.3C	BraA08g032900.3C	-
975	AT1G09020	AKBr1	A	BraA06g006000.3C	BraA08g032890.3C	BraA09g062500.3C
976	AT1G09026	AKBr1	A	-	-	-
977	AT1G09030	AKBr1	A	BraA06g006010.3C	-	-
978	-	AKBr1	A	BraA06g006020.3C	-	-
979	AT1G09040	AKBr1	A	BraA06g006030.3C	BraA08g032880.3C	BraA09g062490.3C
980	AT1G09060	AKBr1	A	BraA06g006040.3C	BraA08g032870.3C	-
981	AT1G09070	AKBr1	A	BraA06g006050.3C	BraA08g032860.3C	BraA09g062480.3C
982	AT1G09080	AKBr1	A	-	-	BraA09g062470.3C
983	AT1G09090	AKBr1	A	-	-	BraA09g062460.3C
984	AT1G09100	AKBr1	A	-	-	-
985	AT1G09130	AKBr1	A	-	BraA08g032850.3C	-
986	AT1G09140	AKBr1	A	BraA06g006060.3C	-	-
987	AT1G09150	AKBr1	A	BraA06g006070.3C	BraA08g032840.3C	-
988	AT1G09155	AKBr1	A	BraA06g006080.3C	BraA08g032830.3C	-
989	AT1G09157	AKBr1	A	-	-	-
990	AT1G09160	AKBr1	A	BraA06g006090.3C	BraA08g032820.3C	-
991	AT1G09170	AKBr1	A	-	BraA08g032810.3C	-
992	AT1G09176	AKBr1	A	-	-	-
993	AT1G09180	AKBr1	A	BraA06g006110.3C	-	-
994	AT1G09190	AKBr1	A	BraA06g006100.3C	-	-
995	-	AKBr1	A	-	BraA08g032800.3C	-
996	AT1G09195	AKBr1	A	-	BraA08g032790.3C	-
997	AT1G09200	AKBr1	A	-	-	-
998	AT1G09210	AKBr1	A	BraA06g006120.3C	BraA08g032770.3C	-
999	AT1G09220	AKBr1	A	-	BraA08g032680.3C	-
1000	AT1G09230	AKBr1	A	BraA06g006130.3C	-	-
1001	AT1G09240	AKBr1	A	BraA06g006140.3C	-	-
1002	AT1G09245	AKBr1	A	-	-	BraA09g062450.3C
1003	-	AKBr1	A	-	-	BraA09g062440.3C
1004	AT1G09250	AKBr1	A	BraA06g006160.3C	-	-
1005	AT1G09260	AKBr1	A	BraA06g006170.3C	-	-
1006	AT1G09270	AKBr1	A	BraA06g006180.3C	BraA08g032750.3C	-
1007	AT1G09280	AKBr1	A	BraA06g006190.3C	-	-
1008	AT1G09290	AKBr1	A	-	BraA08g032740.3C	-
1009	AT1G09300	AKBr1	A	-	BraA08g032730.3C	-
1010	AT1G09310	AKBr1	A	BraA06g006200.3C	-	-
1011	AT1G09320	AKBr1	A	BraA06g006210.3C	-	BraA09g062430.3C
1012	AT1G09330	AKBr1	A	BraA06g006220.3C	BraA08g032710.3C	-
1013	-	AKBr1	A	-	BraA08g032690.3C	-
1014	-	AKBr1	A	BraA06g006230.3C	-	-
1015	-	AKBr1	A	BraA06g006240.3C	-	-
1016	-	AKBr1	A	-	-	-
1017	AT1G09340	AKBr1	A	BraA06g006260.3C	-	BraA09g062420.3C
1018	AT1G09350	AKBr1	A	-	-	BraA09g062410.3C
1019	AT1G09360	AKBr1	A	BraA06g006270.3C	-	-
1020	AT1G09370	AKBr1	A	BraA06g006280.3C	-	-
1021	AT1G09380	AKBr1	A	BraA06g006300.3C	-	BraA09g062400.3C
1022	AT1G09390	AKBr1	A	BraA06g006310.3C	-	-
1023	-	AKBr1	A	-	-	-
1024	AT1G09400	AKBr1	A	-	BraA08g032670.3C	-
1025	AT1G09410	AKBr1	A	-	-	-
1026	AT1G09415	AKBr1	A	-	-	-
1027	AT1G09420	AKBr1	A	-	BraA08g032660.3C	-
1028	AT1G09430	AKBr1	A	-	BraA08g032650.3C	-
1029	-	AKBr1	A	-	BraA08g032620.3C	-
1030	AT1G09440	AKBr1	A	BraA06g006350.3C	-	BraA09g062390.3C
1031	AT1G09450	AKBr1	A	-	BraA08g032610.3C	-
1032	AT1G09460	AKBr1	A	BraA06g006360.3C	BraA08g032600.3C	-
1033	AT1G09470	AKBr1	A	BraA06g006370.3C	-	-
1034	AT1G09480	AKBr1	A	BraA06g006380.3C	-	-
1035	AT1G09490	AKBr1	A	-	-	BraA09g062380.3C
1036	AT1G09520	AKBr1	A	BraA06g006400.3C	BraA08g032580.3C	BraA09g062370.3C
1037	AT1G09530	AKBr1	A	BraA06g006410.3C	-	BraA09g062360.3C
1038	AT1G09540	AKBr1	A	BraA06g006420.3C	BraA08g032570.3C	BraA09g062350.3C
1039	AT1G09550	AKBr1	A	BraA06g006430.3C	BraA08g032560.3C	-
1040	-	AKBr1	A	-	-	BraA09g062340.3C
1041	AT1G09560	AKBr1	A	BraA06g006440.3C	BraA08g032550.3C	BraA09g062330.3C
1042	AT1G09570	AKBr1	A	BraA06g006450.3C	-	BraA09g062320.3C
1043	-	AKBr1	A	-	-	-
1044	AT1G09575	AKBr1	A	BraA06g006470.3C	-	-
1045	AT1G09580	AKBr1	A	BraA06g006480.3C	BraA08g032540.3C	BraA09g062270.3C
1046	-	AKBr1	A	-	-	BraA09g062260.3C
1047	AT1G09590	AKBr1	A	BraA06g006490.3C	BraA08g032530.3C	BraA09g062310.3C
1048	AT1G09600	AKBr1	A	BraA06g006500.3C	BraA08g032520.3C	BraA09g062300.3C
1049	AT1G09610	AKBr1	A	-	BraA08g032510.3C	-
1050	AT1G09620	AKBr1	A	BraA06g006510.3C	-	BraA09g062290.3C
1051	AT1G09625	AKBr1	A	-	-	-
1052	AT1G09630	AKBr1	A	BraA06g006520.3C	-	-
1053	AT1G09640	AKBr1	A	BraA06g006530.3C	BraA08g032500.3C	BraA09g062280.3C
1054	-	AKBr1	A	-	-	-
1055	AT1G09645	AKBr1	A	BraA06g006540.3C	-	-
1056	AT1G09650	AKBr1	A	-	-	-
1057	AT1G09660	AKBr1	A	BraA06g006550.3C	BraA08g032490.3C	-
1058	AT1G09665	AKBr1	A	BraA06g006560.3C	-	-
1059	AT1G09680	AKBr1	A	BraA06g006570.3C	-	-
1060	-	AKBr1	A	-	-	BraA09g062250.3C
1061	-	AKBr1	A	-	-	BraA09g062240.3C
1062	AT1G09690	AKBr1	A	BraA06g006580.3C	BraA08g032480.3C	BraA09g062220.3C
1063	AT1G09700	AKBr1	A	BraA06g006590.3C	BraA08g032470.3C	-
1064	AT1G09710	AKBr1	A	BraA06g006600.3C	-	-
1065	AT1G09720	AKBr1	A	BraA06g006610.3C	-	-
1066	AT1G09730	AKBr1	A	BraA06g006620.3C	BraA08g032460.3C	-
1067	AT1G09740	AKBr1	A	BraA06g006630.3C	BraA08g032450.3C	-
1068	AT1G09750	AKBr1	A	-	BraA08g032440.3C	-
1069	AT1G09760	AKBr1	A	BraA06g006640.3C	BraA08g032430.3C	BraA09g062210.3C
1070	AT1G09770	AKBr1	A	BraA06g006650.3C	BraA08g032420.3C	-
1071	AT1G09780	AKBr1	A	-	BraA08g032410.3C	-
1072	AT1G09790	AKBr1	A	BraA06g006660.3C	BraA08g032400.3C	-
1073	AT1G09795	AKBr1	A	BraA06g006670.3C	-	-
1074	AT1G09800	AKBr1	A	BraA06g006680.3C	-	BraA09g062200.3C
1075	-	AKBr1	A	-	-	-
1076	AT1G09810	AKBr1	A	BraA06g006690.3C	-	-
1077	AT1G09812	AKBr1	A	BraA06g006710.3C	BraA08g032390.3C	-
1078	AT1G09815	AKBr1	A	BraA06g006720.3C	-	-
1079	AT1G09820	AKBr1	A	BraA06g006730.3C	-	-
1080	AT1G09830	AKBr1	A	BraA06g006740.3C	BraA08g032380.3C	-
1081	AT1G09840	AKBr1	A	BraA06g006750.3C	BraA08g032370.3C	-
1082	AT1G09850	AKBr1	A	BraA06g006760.3C	-	-
1083	AT1G09860	AKBr1	A	BraA06g006770.3C	-	-
1084	-	AKBr1	A	-	-	BraA09g062180.3C
1085	AT1G09870	AKBr1	A	BraA06g006780.3C	-	BraA09g062170.3C
1086	AT1G09880	AKBr1	A	BraA06g006790.3C	BraA08g032360.3C	-
1087	AT1G09900	AKBr1	A	BraA06g006810.3C	-	-
1088	AT1G09920	AKBr1	A	BraA06g006830.3C	BraA08g032350.3C	BraA09g062160.3C
1089	AT1G09930	AKBr1	A	-	-	BraA09g062150.3C
1090	AT1G09932	AKBr1	A	-	BraA08g032330.3C	BraA09g062140.3C
1091	AT1G09940	AKBr1	A	-	-	BraA09g062130.3C
1092	AT1G09950	AKBr1	A	BraA06g006860.3C	-	BraA09g062120.3C
1093	AT1G09960	AKBr1	A	-	-	BraA09g062110.3C
1094	AT1G09970	AKBr1	A	BraA06g006870.3C	BraA08g032320.3C	BraA09g062100.3C
1095	AT1G09980	AKBr1	A	BraA06g006880.3C	BraA08g032310.3C	BraA09g062090.3C
1096	AT1G09995	AKBr1	A	-	-	-
1097	AT1G10000	AKBr1	A	-	-	-
1098	AT1G10010	AKBr1	A	BraA06g006890.3C	-	BraA09g062060.3C
1099	AT1G10020	AKBr1	A	BraA06g006930.3C	BraA08g032300.3C	-
1100	AT1G10030	AKBr1	A	BraA06g006940.3C	BraA08g032290.3C	-
1101	AT1G10040	AKBr1	A	-	BraA08g032280.3C	-
1102	AT1G10050	AKBr1	A	-	-	BraA09g062050.3C
1103	AT1G10060	AKBr1	A	BraA06g006950.3C	BraA08g032260.3C	BraA09g062040.3C
1104	AT1G10090	AKBr1	A	-	BraA08g032250.3C	-
1105	AT1G10095	AKBr1	A	-	-	-
1106	AT1G10100	AKBr1	A	-	-	-
1107	AT1G10110	AKBr1	A	-	-	-
1108	AT1G10120	AKBr1	A	BraA06g006970.3C	BraA08g032240.3C	BraA09g062030.3C
1109	AT1G10130	AKBr1	A	BraA06g006980.3C	-	BraA09g062020.3C
1110	AT1G10140	AKBr1	A	BraA06g006990.3C	-	BraA09g062010.3C
1111	AT1G10150	AKBr1	A	-	BraA08g032230.3C	BraA09g062000.3C
1112	AT1G10155	AKBr1	A	BraA06g007010.3C	-	-
1113	AT1G10170	AKBr1	A	BraA06g007020.3C	BraA08g032220.3C	BraA09g061990.3C
1114	AT1G10180	AKBr1	A	-	BraA08g032210.3C	-
1115	AT1G10190	AKBr1	A	-	-	-
1116	-	AKBr1	A	-	BraA08g032200.3C	-
1117	-	AKBr1	A	-	BraA08g032190.3C	-
1118	-	AKBr1	A	BraA06g007030.3C	-	-
1119	AT1G10200	AKBr1	A	BraA06g007040.3C	BraA08g032180.3C	-
1120	AT1G10210	AKBr1	A	BraA06g007050.3C	-	-
1121	AT1G10220	AKBr1	A	BraA06g007060.3C	BraA08g032170.3C	BraA09g061970.3C
1122	-	AKBr1	A	-	-	-
1123	AT1G10230	AKBr1	A	-	-	-
1124	AT1G10240	AKBr1	A	BraA06g007080.3C	-	-
1125	AT1G10250	AKBr1	A	-	-	-
1126	-	AKBr1	A	BraA06g007070.3C	-	-
1127	AT1G10270	AKBr1	A	BraA06g007090.3C	BraA08g032160.3C	BraA09g061960.3C
1128	AT1G10280	AKBr1	A	BraA06g007100.3C	BraA08g032150.3C	-
1129	AT1G10290	AKBr1	A	BraA06g007110.3C	-	BraA09g061950.3C
1130	AT1G10300	AKBr1	A	BraA06g007120.3C	-	-
1131	-	AKBr1	A	-	-	-
1132	-	AKBr1	A	BraA06g007130.3C	-	-
1133	-	AKBr1	A	BraA06g007140.3C	-	-
1134	-	AKBr1	A	-	-	-
1135	AT1G10310	AKBr1	A	-	BraA08g032130.3C	-
1136	AT1G10320	AKBr1	A	BraA06g007160.3C	-	-
1137	AT1G10330	AKBr1	A	BraA06g007170.3C	-	-
1138	AT1G10340	AKBr1	A	-	BraA08g032110.3C	-
1139	AT1G10350	AKBr1	A	BraA06g007180.3C	BraA08g032100.3C	-
1140	AT1G10360	AKBr1	A	BraA06g007200.3C	-	BraA09g061930.3C
1141	AT1G10380	AKBr1	A	BraA06g007210.3C	-	-
1142	AT1G10385	AKBr1	A	-	BraA08g032090.3C	-
1143	AT1G10390	AKBr1	A	BraA06g007220.3C	BraA08g032080.3C	-
1144	AT1G10400	AKBr1	A	-	BraA08g032070.3C	-
1145	-	AKBr1	A	-	-	BraA09g061920.3C
1146	AT1G10410	AKBr1	A	BraA06g007240.3C	-	BraA09g061910.3C
1147	AT1G10417	AKBr1	A	BraA06g007250.3C	-	-
1148	-	AKBr1	A	BraA06g007260.3C	-	-
1149	-	AKBr1	A	-	-	BraA09g061900.3C
1150	AT1G10430	AKBr1	A	BraA06g007270.3C	-	BraA09g061890.3C
1151	AT1G10450	AKBr1	A	BraA06g007280.3C	-	-
1152	AT1G10455	AKBr1	A	-	-	-
1153	AT1G10460	AKBr1	A	-	-	BraA09g061880.3C
1154	AT1G10470	AKBr1	A	BraA06g007290.3C	BraA08g032060.3C	BraA09g061870.3C
1155	-	AKBr1	A	BraA06g007320.3C	-	-
1156	-	AKBr1	A	BraA06g007330.3C	-	-
1157	AT1G10480	AKBr1	A	-	BraA08g032050.3C	BraA09g061860.3C
1158	AT1G10490	AKBr1	A	-	BraA08g032040.3C	BraA09g061850.3C
1159	-	AKBr1	A	BraA06g007350.3C	-	-
1160	AT1G10500	AKBr1	A	BraA06g007360.3C	BraA08g032030.3C	-
1161	-	AKBr1	A	BraA06g007380.3C	-	-
1162	AT1G10510	AKBr1	A	BraA06g007390.3C	BraA08g032020.3C	-
1163	AT1G10520	AKBr1	A	-	-	-
1164	AT1G10522	AKBr1	A	BraA06g007400.3C	-	-
1165	AT1G10530	AKBr1	A	-	-	BraA09g061840.3C
1166	AT1G10540	AKBr1	A	-	-	-
1167	AT1G10550	AKBr1	A	-	BraA08g032010.3C	-
1168	AT1G10560	AKBr1	A	BraA06g007410.3C	-	-
1169	AT1G10570	AKBr1	A	BraA06g007420.3C	-	-
1170	-	AKBr1	A	BraA06g007430.3C	-	-
1171	AT1G10580	AKBr1	A	BraA06g007470.3C	-	-
1172	-	AKBr1	A	-	-	BraA09g061810.3C
1173	AT1G10585	AKBr1	A	-	-	BraA09g061790.3C
1174	AT1G10588	AKBr1	A	BraA06g007480.3C	-	-
1175	AT1G10590	AKBr1	A	BraA06g007490.3C	BraA08g032000.3C	BraA09g061780.3C
1176	AT1G10600	AKBr1	A	BraA06g007500.3C	-	-
1177	AT1G10610	AKBr1	A	BraA06g007510.3C	-	BraA09g061770.3C
1178	AT1G10620	AKBr1	A	BraA06g007520.3C	BraA05g014880.3C	BraA09g061670.3C
1179	AT1G10630	AKBr1	A	-	-	-
1180	-	AKBr1	A	-	BraA08g031980.3C	-
1181	AT1G10640	AKBr1	A	BraA06g007530.3C	BraA08g031970.3C	BraA09g061760.3C
1182	-	AKBr1	A	BraA06g007540.3C	-	-
1183	AT1G10650	AKBr1	A	BraA06g007550.3C	BraA08g031960.3C	-
1184	AT1G10652	AKBr1	A	-	-	-
1185	AT1G10657	AKBr1	A	BraA06g007570.3C	-	-
1186	-	AKBr1	A	-	BraA08g031950.3C	-
1187	AT1G10660	AKBr1	A	BraA06g007580.3C	-	-
1188	AT1G10670	AKBr1	A	-	BraA08g031940.3C	-
1189	AT1G10680	AKBr1	A	BraA06g007590.3C	-	-
1190	AT1G10690	AKBr1	A	BraA06g007600.3C	-	-
1191	AT1G10700	AKBr1	A	BraA06g007610.3C	-	-
1192	AT1G10710	AKBr1	A	-	-	BraA09g061470.3C
1193	AT1G10717	AKBr1	A	-	-	-
1194	AT1G10720	AKBr1	A	-	-	BraA09g061480.3C
1195	AT1G10730	AKBr1	A	BraA06g007620.3C	-	BraA09g061500.3C
1196	AT1G10740	AKBr1	A	-	BraA08g031930.3C	BraA09g061510.3C
1197	AT1G10745	AKBr1	A	-	-	-
1198	AT1G10747	AKBr1	A	-	-	-
1199	AT1G10750	AKBr1	A	BraA06g007310.3C	-	BraA09g061520.3C
1200	AT1G10760	AKBr1	A	-	BraA08g031920.3C	BraA09g061530.3C
1201	AT1G10770	AKBr1	A	BraA06g007630.3C	-	BraA09g061540.3C
1202	AT1G10780	AKBr1	A	-	-	BraA09g061550.3C
1203	AT1G10790	AKBr1	A	BraA06g007640.3C	-	-
1204	AT1G10800	AKBr1	A	BraA06g007650.3C	-	-
1205	AT1G10810	AKBr1	A	-	-	-
1206	AT1G10820	AKBr1	A	BraA06g007660.3C	BraA08g031910.3C	-
1207	AT1G10830	AKBr1	A	BraA06g007670.3C	-	-
1208	AT1G10840	AKBr1	A	BraA06g007680.3C	BraA08g031900.3C	BraA09g061560.3C
1209	AT1G10850	AKBr1	A	BraA06g007690.3C	-	-
1210	AT1G10865	AKBr1	A	-	-	BraA09g061570.3C
1211	AT1G10870	AKBr1	A	BraA06g007700.3C	-	-
1212	AT1G10880	AKBr1	A	-	BraA08g031890.3C	-
1213	-	AKBr1	A	BraA06g007710.3C	-	-
1214	AT1G10890	AKBr1	A	BraA06g007720.3C	-	-
1215	-	AKBr1	A	-	-	BraA09g061590.3C
1216	AT1G10900	AKBr1	A	BraA06g007730.3C	-	BraA09g061600.3C
1217	AT1G10910	AKBr1	A	BraA06g007740.3C	-	BraA09g061710.3C
1218	AT1G10920	AKBr1	A	-	BraA08g032140.3C	-
1219	AT1G10930	AKBr1	A	-	BraA08g031880.3C	BraA09g061610.3C
1220	AT1G10940	AKBr1	A	BraA06g007750.3C	-	BraA09g061620.3C
1221	AT1G10950	AKBr1	A	BraA06g007770.3C	BraA08g031870.3C	BraA09g061630.3C
1222	AT1G10960	AKBr1	A	-	-	-
1223	AT1G10970	AKBr1	A	-	-	BraA09g061640.3C
1224	AT1G10980	AKBr1	A	-	-	-
1225	AT1G10990	AKBr1	A	BraA06g007790.3C	-	-
1226	AT1G11000	AKBr1	A	-	-	BraA09g061650.3C
1227	AT1G11020	AKBr1	A	-	BraA08g031860.3C	BraA09g061660.3C
1228	AT1G11040	AKBr1	A	BraA06g007800.3C	BraA08g031850.3C	-
1229	AT1G11050	AKBr1	A	-	-	-
1230	AT1G11060	AKBr1	A	BraA06g007810.3C	-	BraA09g061680.3C
1231	AT1G11070	AKBr1	A	BraA06g007820.3C	-	BraA09g061690.3C
1232	AT1G11080	AKBr1	A	BraA06g007830.3C	BraA08g031840.3C	-
1233	AT1G11090	AKBr1	A	-	BraA08g031830.3C	-
1234	-	AKBr1	A	-	-	-
1235	AT1G11100	AKBr1	A	-	-	BraA09g061460.3C
1236	AT1G11110	AKBr1	A	-	-	-
1237	AT1G11112	AKBr1	A	BraA06g007840.3C	-	-
1238	AT1G11120	AKBr1	A	BraA06g007850.3C	BraA08g031790.3C	BraA09g061700.3C
1239	-	AKBr1	A	BraA06g007860.3C	-	-
1240	AT1G11130	AKBr1	A	BraA06g007870.3C	-	BraA09g061740.3C
1241	AT1G11145	AKBr1	A	-	-	-
1242	-	AKBr1	A	-	-	BraA09g061440.3C
1243	AT1G11160	AKBr1	A	-	-	BraA09g061430.3C
1244	AT1G11170	AKBr1	A	BraA06g007880.3C	BraA08g031780.3C	-
1245	AT1G11180	AKBr1	A	BraA06g007890.3C	-	-
1246	-	AKBr1	A	-	BraA08g031770.3C	-
1247	AT1G11190	AKBr1	A	-	BraA08g031760.3C	BraA09g061420.3C
1248	AT1G11200	AKBr1	A	-	BraA08g031750.3C	-
1249	AT1G11210	AKBr1	A	BraA06g007900.3C	-	-
1250	AT1G11240	AKBr1	A	BraA06g007920.3C	-	-
1251	AT1G11250	AKBr1	A	BraA06g007930.3C	BraA08g031740.3C	BraA09g061410.3C
1252	-	AKBr1	A	-	BraA08g031730.3C	-
1253	-	AKBr1	A	BraA06g007940.3C	-	-
1254	AT1G11260	AKBr1	A	BraA06g007950.3C	-	BraA09g061400.3C
1255	AT1G11270	AKBr1	A	-	-	BraA09g061720.3C
1256	-	AKBr1	A	-	-	-
1257	AT1G11280	AKBr1	A	-	BraA08g031710.3C	-
1258	AT1G11290	AKBr1	A	-	-	-
1259	AT1G11310	AKBr1	A	BraA06g007960.3C	BraA08g031690.3C	BraA09g061390.3C
1260	AT1G11320	AKBr1	A	-	BraA08g031670.3C	-
1261	AT1G11330	AKBr1	A	BraA06g007970.3C	-	BraA09g061360.3C
1262	-	AKBr1	A	-	-	-
1263	AT1G11360	AKBr1	A	BraA06g008020.3C	-	-
1264	AT1G11362	AKBr1	A	-	-	-
1265	AT1G11370	AKBr1	A	-	BraA08g031660.3C	-
1266	AT1G11380	AKBr1	A	BraA06g008030.3C	-	-
1267	AT1G11390	AKBr1	A	BraA06g008040.3C	-	BraA09g061350.3C
1268	AT1G11400	AKBr1	A	BraA06g008050.3C	-	-
1269	-	AKBr1	A	BraA06g008060.3C	-	-
1270	-	AKBr1	A	BraA06g008070.3C	-	-
1271	AT1G11410	AKBr1	A	BraA06g008220.3C	BraA08g031640.3C	-
1272	AT1G11420	AKBr1	A	-	-	-
1273	AT1G11430	AKBr1	A	BraA06g008100.3C	BraA08g031630.3C	-
1274	AT1G11440	AKBr1	A	BraA06g008110.3C	BraA08g031620.3C	-
1275	AT1G11450	AKBr1	A	-	-	-
1276	AT1G11470	AKBr1	A	-	-	-
1277	AT1G11475	AKBr1	A	BraA06g008120.3C	BraA08g031610.3C	-
1278	AT1G11480	AKBr1	A	BraA06g008130.3C	-	-
1279	AT1G11490	AKBr1	A	BraA06g008140.3C	-	-
1280	AT1G11500	AKBr1	A	BraA06g008150.3C	-	BraA09g061330.3C
1281	AT1G11510	AKBr1	A	BraA06g008160.3C	-	BraA09g061320.3C
1282	AT1G11520	AKBr1	A	-	-	-
1283	AT1G11530	AKBr1	A	-	-	BraA09g061310.3C
1284	AT1G11540	AKBr1	A	-	-	-
1285	AT1G11545	AKBr1	A	BraA06g008170.3C	-	-
1286	-	AKBr1	A	BraA06g008190.3C	-	-
1287	-	AKBr1	A	-	-	-
1288	AT1G11560	AKBr1	A	-	BraA08g031600.3C	-
1289	AT1G11570	AKBr1	A	-	BraA08g031590.3C	-
1290	AT1G11572	AKBr1	A	BraA06g008180.3C	BraA08g031580.3C	-
1291	-	AKBr1	A	-	-	-
1292	AT1G11580	AKBr1	A	-	-	BraA09g061290.3C
1293	AT1G11593	AKBr1	A	-	-	-
1294	-	AKBr1	A	-	BraA08g031560.3C	-
1295	-	AKBr1	A	-	-	BraA09g061280.3C
1296	AT1G11600	AKBr1	A	-	BraA08g031540.3C	BraA09g061270.3C
1297	AT1G11608	AKBr1	A	-	-	-
1298	AT1G11620	AKBr1	A	-	-	-
1299	AT1G11630	AKBr1	A	BraA06g008230.3C	-	-
1300	AT1G11650	AKBr1	A	-	-	BraA09g060370.3C
1301	AT1G11655	AKBr1	A	BraA06g008240.3C	BraA08g031530.3C	BraA09g061250.3C
1302	-	AKBr1	A	-	BraA08g031520.3C	-
1303	AT1G11660	AKBr1	A	BraA06g008250.3C	BraA08g031510.3C	-
1304	AT1G11670	AKBr1	A	-	BraA08g031500.3C	BraA09g061240.3C
1305	-	AKBr1	A	-	BraA08g031490.3C	-
1306	-	AKBr1	A	-	BraA08g031480.3C	-
1307	-	AKBr1	A	-	-	-
1308	AT1G11680	AKBr1	A	BraA06g008260.3C	BraA08g031470.3C	-
1309	AT1G11684	AKBr1	A	-	-	-
1310	AT1G11690	AKBr1	A	BraA06g008270.3C	BraA08g031460.3C	-
1311	AT1G11700	AKBr1	A	BraA06g008280.3C	-	-
1312	AT1G11710	AKBr1	A	-	-	-
1313	AT1G11720	AKBr1	A	BraA06g008300.3C	BraA08g031440.3C	-
1314	AT1G11730	AKBr1	A	BraA06g008310.3C	-	-
1315	AT1G11740	AKBr1	A	-	BraA08g031430.3C	-
1316	AT1G11750	AKBr1	A	-	BraA08g031420.3C	BraA09g061230.3C
1317	-	AKBr1	A	BraA06g008340.3C	-	-
1318	AT1G11755	AKBr1	A	BraA06g008350.3C	BraA08g031410.3C	-
1319	AT1G11760	AKBr1	A	-	BraA08g031400.3C	-
1320	AT1G11765	AKBr1	A	-	-	BraA09g061220.3C
1321	AT1G11770	AKBr1	A	BraA06g008360.3C	-	BraA09g061210.3C
1322	AT1G11780	AKBr1	A	-	-	BraA09g061200.3C
1323	AT1G11785	AKBr1	A	-	-	-
1324	AT1G11790	AKBr1	A	BraA06g008370.3C	BraA08g031390.3C	-
1325	-	AKBr1	A	-	-	-
1326	AT1G11800	AKBr1	A	-	-	BraA09g061190.3C
1327	AT1G11810	AKBr1	A	-	-	-
1328	AT1G11820	AKBr1	A	-	BraA08g031380.3C	-
1329	AT1G11840	AKBr1	A	-	-	-
1330	AT1G11850	AKBr1	A	-	-	BraA09g061180.3C
1331	AT1G11860	AKBr1	A	-	BraA08g031370.3C	BraA09g061170.3C
1332	-	AKBr1	A	-	BraA08g031360.3C	-
1333	AT1G11870	AKBr1	A	-	BraA08g031350.3C	BraA09g061160.3C
1334	AT1G11880	AKBr1	A	-	BraA08g031340.3C	BraA09g061150.3C
1335	-	AKBr1	A	BraA06g009730.3C	-	-
1336	AT1G11890	AKBr1	A	BraA06g009720.3C	BraA08g031330.3C	BraA09g061140.3C
1337	AT1G11900	AKBr1	A	BraA06g009710.3C	-	-
1338	AT1G11905	AKBr1	A	-	-	-
1339	-	AKBr1	A	BraA06g009700.3C	-	-
1340	-	AKBr1	A	BraA06g009690.3C	-	-
1341	-	AKBr1	A	-	-	BraA09g061130.3C
1342	AT1G11910	AKBr1	A	BraA06g009680.3C	BraA08g031320.3C	BraA09g061110.3C
1343	-	AKBr1	A	-	-	BraA09g061100.3C
1344	-	AKBr1	A	-	-	BraA09g061090.3C
1345	-	AKBr1	A	-	-	BraA09g061080.3C
1346	AT1G11915	AKBr1	A	BraA06g009660.3C	BraA08g031310.3C	-
1347	AT1G11920	AKBr1	A	BraA06g009640.3C	-	-
1348	AT1G11925	AKBr1	A	BraA06g009630.3C	-	BraA09g061050.3C
1349	AT1G11930	AKBr1	A	-	BraA08g031300.3C	-
1350	AT1G11940	AKBr1	A	-	BraA08g031290.3C	BraA09g061040.3C
1351	AT1G11950	AKBr1	A	-	BraA08g031280.3C	-
1352	AT1G11960	AKBr1	A	BraA06g009620.3C	-	-
1353	AT1G11970	AKBr1	A	-	-	-
1354	AT1G11980	AKBr1	A	BraA06g009610.3C	-	-
1355	AT1G11990	AKBr1	A	BraA06g009600.3C	-	-
1356	-	AKBr1	A	-	-	-
1357	AT1G12000	AKBr1	A	BraA06g009590.3C	BraA08g031270.3C	-
1358	AT1G12010	AKBr1	A	BraA06g009580.3C	-	BraA09g061030.3C
1359	AT1G12020	AKBr1	A	BraA06g009570.3C	BraA08g031260.3C	-
1360	AT1G12030	AKBr1	A	BraA06g009560.3C	BraA08g031250.3C	-
1361	AT1G12040	AKBr1	A	BraA06g009550.3C	BraA08g031240.3C	BraA09g061020.3C
1362	AT1G12050	AKBr1	A	BraA06g009540.3C	-	-
1363	AT1G12060	AKBr1	A	-	BraA08g031230.3C	-
1364	AT1G12064	AKBr1	A	BraA06g009530.3C	-	BraA09g061010.3C
1365	AT1G12070	AKBr1	A	BraA06g009520.3C	BraA08g031220.3C	BraA09g061000.3C
1366	-	AKBr1	A	-	-	BraA09g060990.3C
1367	-	AKBr1	A	-	-	BraA09g060980.3C
1368	-	AKBr1	A	-	BraA08g031210.3C	-
1369	-	AKBr1	A	BraA06g009510.3C	-	-
1370	AT1G12080	AKBr1	A	-	-	-
1371	AT1G12090	AKBr1	A	BraA06g009500.3C	BraA08g031190.3C	-
1372	-	AKBr1	A	BraA06g009490.3C	-	-
1373	AT1G12110	AKBr1	A	BraA06g009470.3C	BraA08g031180.3C	BraA09g060970.3C
1374	-	AKBr1	A	BraA06g009460.3C	-	-
1375	AT1G12120	AKBr1	A	BraA06g009450.3C	BraA08g031170.3C	BraA09g060960.3C
1376	-	AKBr1	A	-	-	BraA09g060950.3C
1377	AT1G12130	AKBr1	A	-	BraA08g031160.3C	-
1378	AT1G12150	AKBr1	A	-	BraA08g031150.3C	BraA09g060920.3C
1379	AT1G12170	AKBr1	A	-	-	-
1380	AT1G12180	AKBr1	A	-	-	-
1381	AT1G12200	AKBr1	A	BraA06g009440.3C	-	BraA09g060940.3C
1382	AT1G12210	AKBr1	A	-	BraA08g031130.3C	BraA09g060910.3C
1383	-	AKBr1	A	-	BraA08g031120.3C	-
1384	AT1G12211	AKBr1	A	-	-	-
1385	AT1G12230	AKBr1	A	BraA06g009430.3C	-	-
1386	AT1G12240	AKBr1	A	BraA06g009420.3C	-	BraA09g060900.3C
1387	AT1G12244	AKBr1	A	-	-	BraA09g060890.3C
1388	AT1G12250	AKBr1	A	-	-	BraA09g060880.3C
1389	AT1G12260	AKBr1	A	BraA06g009410.3C	BraA08g031110.3C	BraA09g060870.3C
1390	AT1G12270	AKBr1	A	-	-	BraA09g060860.3C
1391	AT1G12280	AKBr1	A	BraA06g009340.3C	BraA08g031090.3C	BraA09g060820.3C
1392	AT1G12300	AKBr1	A	-	-	BraA09g060760.3C
1393	AT1G12310	AKBr1	A	BraA06g009330.3C	BraA08g031080.3C	BraA09g060810.3C
1394	-	AKBr1	A	BraA06g009320.3C	-	-
1395	AT1G12320	AKBr1	A	BraA06g009310.3C	BraA08g031070.3C	BraA09g060800.3C
1396	-	AKBr1	A	-	-	-
1397	-	AKBr1	A	-	BraA08g031030.3C	-
1398	AT1G12330	AKBr1	A	BraA06g009300.3C	BraA08g031020.3C	-
1399	AT1G12340	AKBr1	A	-	-	-
1400	AT1G12350	AKBr1	A	-	-	-
1401	AT1G12360	AKBr1	A	BraA06g009290.3C	-	BraA09g060790.3C
1402	AT1G12370	AKBr1	A	-	BraA08g031010.3C	-
1403	AT1G12380	AKBr1	A	BraA06g009280.3C	BraA08g031000.3C	BraA09g060780.3C
1404	AT1G12390	AKBr1	A	BraA06g009270.3C	BraA08g030980.3C	-
1405	AT1G12400	AKBr1	A	BraA06g009260.3C	-	-
1406	AT1G12410	AKBr1	A	BraA06g009250.3C	-	BraA09g060770.3C
1407	AT1G12411	AKBr1	A	-	-	-
1408	AT1G12420	AKBr1	A	BraA06g009240.3C	-	-
1409	AT1G12423	AKBr1	A	-	-	-
1410	AT1G12430	AKBr1	A	BraA06g009220.3C	-	-
1411	AT1G12440	AKBr1	A	-	-	BraA09g060750.3C
1412	-	AKBr1	A	-	-	-
1413	AT1G12450	AKBr1	A	BraA06g009210.3C	BraA08g030960.3C	BraA09g060740.3C
1414	AT1G12451	AKBr1	A	-	-	-
1415	AT1G12460	AKBr1	A	BraA06g009200.3C	-	-
1416	AT1G12470	AKBr1	A	BraA06g009190.3C	BraA08g030950.3C	-
1417	AT1G12480	AKBr1	A	BraA06g009180.3C	-	-
1418	AT1G12490	AKBr1	A	-	-	-
1419	AT1G12500	AKBr1	A	BraA06g009170.3C	BraA08g030940.3C	-
1420	AT1G12520	AKBr1	A	-	BraA08g030930.3C	BraA09g060730.3C
1421	AT1G12530	AKBr1	A	BraA06g009160.3C	-	-
1422	AT1G12540	AKBr1	A	BraA06g009140.3C	-	-
1423	AT1G12550	AKBr1	A	BraA06g009130.3C	-	BraA09g060710.3C
1424	AT1G12560	AKBr1	A	BraA06g009120.3C	BraA08g030910.3C	BraA09g060700.3C
1425	-	AKBr1	A	BraA06g009110.3C	-	-
1426	AT1G12570	AKBr1	A	BraA06g009100.3C	BraA08g030900.3C	-
1427	AT1G12580	AKBr1	A	-	BraA08g030890.3C	BraA09g060690.3C
1428	AT1G12600	AKBr1	A	-	BraA08g030880.3C	-
1429	AT1G12610	AKBr1	A	BraA06g009090.3C	BraA08g030840.3C	BraA09g060680.3C
1430	AT1G12620	AKBr1	A	-	BraA08g030850.3C	-
1431	AT1G12640	AKBr1	A	BraA06g009080.3C	-	-
1432	AT1G12650	AKBr1	A	-	-	-
1433	-	AKBr1	A	-	-	BraA09g060670.3C
1434	AT1G12660	AKBr1	A	BraA06g009070.3C	-	BraA09g060640.3C
1435	AT1G12663	AKBr1	A	-	-	-
1436	AT1G12665	AKBr1	A	-	-	-
1437	AT1G12672	AKBr1	A	-	-	-
1438	AT1G12680	AKBr1	A	BraA06g009060.3C	BraA08g030830.3C	BraA09g060630.3C
1439	AT1G12700	AKBr1	A	-	-	BraA09g060600.3C
1440	AT1G12710	AKBr1	A	BraA06g009050.3C	-	-
1441	AT1G12730	AKBr1	A	-	-	-
1442	AT1G12740	AKBr1	A	BraA06g009040.3C	-	BraA09g060590.3C
1443	AT1G12750	AKBr1	A	BraA06g009030.3C	-	-
1444	AT1G12760	AKBr1	A	BraA06g009020.3C	BraA08g030820.3C	BraA09g060580.3C
1445	AT1G12770	AKBr1	A	-	BraA08g030780.3C	-
1446	AT1G12775	AKBr1	A	-	-	BraA09g060440.3C
1447	AT1G12780	AKBr1	A	BraA06g009010.3C	BraA08g030770.3C	-
1448	AT1G12790	AKBr1	A	BraA06g009000.3C	-	-
1449	-	AKBr1	A	BraA06g008990.3C	-	-
1450	AT1G12800	AKBr1	A	BraA06g008980.3C	-	-
1451	-	AKBr1	A	BraA06g008970.3C	-	-
1452	-	AKBr1	A	BraA06g008960.3C	-	-
1453	AT1G12805	AKBr1	A	BraA06g008950.3C	BraA08g030760.3C	-
1454	AT1G12810	AKBr1	A	-	BraA08g030750.3C	-
1455	AT1G12820	AKBr1	A	-	BraA08g030740.3C	BraA09g060560.3C
1456	AT1G12830	AKBr1	A	-	-	BraA09g060550.3C
1457	AT1G12840	AKBr1	A	BraA06g008940.3C	BraA08g030730.3C	BraA09g060540.3C
1458	AT1G12845	AKBr1	A	BraA06g008930.3C	-	-
1459	AT1G12850	AKBr1	A	-	BraA08g030720.3C	-
1460	AT1G12860	AKBr1	A	BraA06g008920.3C	BraA08g030710.3C	BraA09g060530.3C
1461	AT1G12880	AKBr1	A	BraA06g008900.3C	-	-
1462	AT1G12890	AKBr1	A	-	-	BraA09g060520.3C
1463	AT1G12900	AKBr1	A	BraA06g008890.3C	-	BraA09g060510.3C
1464	AT1G12910	AKBr1	A	BraA06g008880.3C	-	BraA09g060500.3C
1465	-	AKBr1	A	BraA06g008870.3C	-	-
1466	AT1G12920	AKBr1	A	-	BraA08g030700.3C	-
1467	AT1G12930	AKBr1	A	BraA06g008750.3C	-	BraA09g060490.3C
1468	AT1G12938	AKBr1	A	-	-	-
1469	AT1G12940	AKBr1	A	-	BraA08g030680.3C	-
1470	AT1G12950	AKBr1	A	-	-	BraA09g060480.3C
1471	AT1G12960	AKBr1	A	-	-	-
1472	AT1G12970	AKBr1	A	-	-	BraA09g060470.3C
1473	-	AKBr1	A	-	-	-
1474	AT1G12980	AKBr1	A	BraA06g008740.3C	-	BraA09g060460.3C
1475	AT1G12990	AKBr1	A	BraA06g008720.3C	BraA08g030670.3C	-
1476	AT1G13000	AKBr1	A	BraA06g008710.3C	-	-
1477	AT1G13020	AKBr1	A	-	BraA08g030660.3C	BraA09g060450.3C
1478	-	AKBr1	A	-	-	-
1479	AT1G13030	AKBr1	A	BraA06g008700.3C	-	BraA09g060430.3C
1480	AT1G13040	AKBr1	A	BraA06g008290.3C	BraA08g030650.3C	-
1481	AT1G13050	AKBr1	A	BraA06g008680.3C	BraA08g030640.3C	-
1482	AT1G13060	AKBr1	A	BraA06g008670.3C	BraA08g030630.3C	BraA09g060420.3C
1483	-	AKBr1	A	-	-	-
1484	AT1G13080	AKBr1	A	BraA06g008660.3C	BraA08g030620.3C	-
1485	-	AKBr1	A	-	-	BraA09g060390.3C
1486	AT1G13120	AKBr1	A	BraA06g008650.3C	-	BraA09g060380.3C
1487	AT1G13130	AKBr1	A	BraA06g008640.3C	-	BraA09g060330.3C
1488	AT1G13140	AKBr1	A	BraA06g008630.3C	BraA08g030610.3C	-
1489	-	AKBr1	A	BraA06g008620.3C	-	-
1490	-	AKBr1	A	-	-	BraA09g060300.3C
1491	-	AKBr1	A	-	-	-
1492	AT1G13160	AKBr1	A	-	-	BraA09g060290.3C
1493	AT1G13170	AKBr1	A	BraA06g008610.3C	-	-
1494	AT1G13180	AKBr1	A	BraA06g008600.3C	BraA08g030600.3C	-
1495	AT1G13190	AKBr1	A	BraA06g008590.3C	-	-
1496	AT1G13195	AKBr1	A	BraA06g008580.3C	-	BraA09g060280.3C
1497	AT1G13200	AKBr1	A	-	BraA08g030590.3C	BraA09g060260.3C
1498	-	AKBr1	A	-	BraA08g030580.3C	-
1499	AT1G13210	AKBr1	A	BraA06g008560.3C	-	BraA09g060270.3C
1500	-	AKBr1	A	BraA06g008540.3C	-	-
1501	AT1G13220	AKBr1	A	-	-	-
1502	AT1G13230	AKBr1	A	-	-	-
1503	AT1G13245	AKBr1	A	-	-	-
1504	AT1G13250	AKBr1	A	BraA06g008530.3C	-	-
1505	AT1G13260	AKBr1	A	BraA06g008490.3C	-	BraA09g060240.3C
1506	AT1G13270	AKBr1	A	-	BraA08g030570.3C	BraA09g060230.3C
1507	AT1G13280	AKBr1	A	-	BraA08g030560.3C	-
1508	AT1G13290	AKBr1	A	BraA06g008480.3C	-	-
1509	-	AKBr1	A	BraA06g008460.3C	-	-
1510	AT1G13300	AKBr1	A	BraA06g008450.3C	BraA08g030550.3C	-
1511	AT1G13310	AKBr1	A	-	-	-
1512	AT1G13320	AKBr1	A	-	-	-
1513	AT1G13330	AKBr1	A	BraA06g008440.3C	-	-
1514	-	AKBr1	A	-	-	BraA09g060200.3C
1515	-	AKBr1	A	-	-	-
1516	-	AKBr1	A	-	-	-
1517	AT1G13340	AKBr1	A	BraA06g008430.3C	BraA08g030540.3C	BraA09g060170.3C
1518	-	AKBr1	A	-	-	BraA09g060160.3C
1519	-	AKBr1	A	-	-	BraA09g060150.3C
1520	AT1G13350	AKBr1	A	-	-	-
1521	AT1G13360	AKBr1	A	BraA06g008420.3C	BraA08g030530.3C	-
1522	AT1G13370	AKBr1	A	-	-	-
1523	AT1G13380	AKBr1	A	BraA06g008400.3C	-	-
1524	-	AKBr1	A	-	-	-
1525	AT1G13390	AKBr1	A	BraA06g008390.3C	BraA08g030520.3C	BraA09g060130.3C
1526	AT1G13400	AKBr1	A	BraA06g008380.3C	-	-
1527	AT1G13410	AKBr1	A	-	BraA08g030510.3C	-
1528	AT1G13420	AKBr1	A	-	BraA08g030480.3C	-
1529	-	AKBr1	A	-	BraA08g030470.3C	-
1530	-	AKBr1	A	-	-	BraA09g060120.3C
1531	-	AKBr1	A	-	-	-
1532	AT1G13440	AKBr1	A	-	BraA08g030500.3C	BraA09g060110.3C
1533	AT1G13450	AKBr1	A	BraA06g009750.3C	-	BraA09g060100.3C
1534	AT1G13460	AKBr1	A	BraA06g009760.3C	-	-
1535	AT1G13470	AKBr1	A	BraA06g009770.3C	BraA08g030490.3C	BraA09g060070.3C
1536	AT1G13485	AKBr1	A	-	-	-
1537	AT1G13560	AKBr1	A	BraA06g009780.3C	-	BraA09g060060.3C
1538	AT1G13570	AKBr1	A	BraA06g009790.3C	-	-
1539	AT1G13580	AKBr1	A	-	-	BraA09g060050.3C
1540	AT1G13590	AKBr1	A	BraA06g009800.3C	-	BraA09g060040.3C
1541	AT1G13600	AKBr1	A	BraA06g009810.3C	-	BraA09g060030.3C
1542	AT1G13605	AKBr1	A	BraA06g009820.3C	-	-
1543	AT1G13607	AKBr1	A	-	-	-
1544	AT1G13608	AKBr1	A	-	-	-
1545	AT1G13609	AKBr1	A	-	-	-
1546	-	AKBr1	A	BraA06g009830.3C	-	-
1547	AT1G13610	AKBr1	A	BraA06g009840.3C	-	BraA09g060020.3C
1548	-	AKBr1	A	-	-	-
1549	-	AKBr1	A	-	-	-
1550	-	AKBr1	A	-	-	-
1551	-	AKBr1	A	-	-	-
1552	AT1G13620	AKBr1	A	BraA06g009850.3C	-	-
1553	-	AKBr1	A	-	-	-
1554	AT1G13630	AKBr1	A	BraA06g009880.3C	-	BraA09g059420.3C
1555	AT1G13635	AKBr1	A	BraA06g009890.3C	-	-
1556	AT1G13640	AKBr1	A	BraA06g009900.3C	-	-
1557	AT1G13650	AKBr1	A	-	-	-
1558	AT1G13670	AKBr1	A	-	-	-
1559	AT1G13680	AKBr1	A	BraA06g009910.3C	-	-
1560	AT1G13690	AKBr1	A	BraA06g009930.3C	-	-
1561	-	AKBr1	A	-	-	BraA09g060010.3C
1562	AT1G13700	AKBr1	A	BraA06g009940.3C	-	BraA09g060000.3C
1563	AT1G13710	AKBr1	A	BraA06g009950.3C	-	BraA09g059990.3C
1564	-	AKBr1	A	-	-	-
1565	AT1G13730	AKBr1	A	BraA06g009960.3C	-	-
1566	AT1G13740	AKBr1	A	BraA06g009970.3C	-	BraA09g059980.3C
1567	AT1G13750	AKBr1	A	BraA06g009980.3C	-	BraA09g059970.3C
1568	-	AKBr1	A	-	-	BraA09g059960.3C
1569	AT1G13755	AKBr1	A	-	-	-
1570	AT1G13760	AKBr1	A	-	-	-
1571	AT1G13770	AKBr1	A	BraA06g009990.3C	-	-
1572	AT1G13780	AKBr1	A	BraA06g010000.3C	-	-
1573	AT1G13790	AKBr1	A	-	-	BraA09g059940.3C
1574	-	AKBr1	A	-	-	-
1575	AT1G13800	AKBr1	A	BraA06g009870.3C	-	BraA09g060360.3C
1576	-	AKBr1	A	-	-	BraA09g060350.3C
1577	-	AKBr1	A	-	-	-
1578	-	AKBr1	A	-	-	BraA09g059920.3C
1579	-	AKBr1	A	-	-	BraA09g059910.3C
1580	AT1G13810	AKBr1	A	-	-	BraA09g059900.3C
1581	AT1G13820	AKBr1	A	BraA06g010020.3C	-	-
1582	AT1G13830	AKBr1	A	BraA06g010030.3C	BraA08g030460.3C	BraA09g059870.3C
1583	AT1G13860	AKBr1	A	-	-	-
1584	AT1G13870	AKBr1	A	-	BraA08g030450.3C	BraA09g059860.3C
1585	AT1G13880	AKBr1	A	-	BraA08g030440.3C	BraA09g059850.3C
1586	AT1G13890	AKBr1	A	-	-	BraA09g059840.3C
1587	AT1G13900	AKBr1	A	BraA06g010040.3C	BraA08g030430.3C	BraA09g059830.3C
1588	-	AKBr1	A	-	-	BraA09g059330.3C
1589	AT1G13910	AKBr1	A	-	-	BraA09g059320.3C
1590	AT1G13920	AKBr1	A	BraA06g010050.3C	BraA08g030420.3C	-
1591	AT1G13930	AKBr1	A	-	BraA08g030400.3C	-
1592	-	AKBr1	A	-	-	BraA09g059820.3C
1593	-	AKBr1	A	-	-	-
1594	AT1G13940	AKBr1	A	BraA06g010060.3C	BraA08g030390.3C	BraA09g059810.3C
1595	AT1G13950	AKBr1	A	-	-	-
1596	-	AKBr1	A	-	-	-
1597	AT1G13960	AKBr1	A	BraA06g010070.3C	BraA08g030380.3C	BraA09g059800.3C
1598	AT1G13970	AKBr1	A	BraA06g010080.3C	-	BraA09g059790.3C
1599	-	AKBr1	A	-	-	-
1600	AT1G13980	AKBr1	A	BraA06g010090.3C	-	-
1601	AT1G13990	AKBr1	A	BraA06g010100.3C	-	-
1602	AT1G14000	AKBr1	A	BraA06g010110.3C	-	BraA09g059780.3C
1603	AT1G14010	AKBr1	A	-	BraA08g030370.3C	BraA09g059770.3C
1604	AT1G14020	AKBr1	A	BraA06g010120.3C	BraA08g030360.3C	-
1605	AT1G14030	AKBr1	A	-	-	BraA09g059760.3C
1606	AT1G14040	AKBr1	A	BraA06g010130.3C	-	BraA09g059740.3C
1607	AT1G14048	AKBr1	A	-	-	-
1608	AT1G14060	AKBr1	A	-	BraA08g030350.3C	BraA09g059730.3C
1609	-	AKBr1	A	BraA06g010170.3C	-	-
1610	AT1G14070	AKBr1	A	BraA06g010200.3C	-	BraA09g059690.3C
1611	-	AKBr1	A	-	-	-
1612	-	AKBr1	A	-	-	-
1613	AT1G14100	AKBr1	A	-	BraA08g030310.3C	-
1614	AT1G14120	AKBr1	A	BraA06g010260.3C	BraA08g030290.3C	BraA09g059670.3C
1615	AT1G14140	AKBr1	A	-	-	BraA09g059660.3C
1616	AT1G14150	AKBr1	A	BraA06g010290.3C	-	BraA09g059650.3C
1617	AT1G14160	AKBr1	A	-	-	BraA09g059640.3C
1618	AT1G14170	AKBr1	A	BraA06g010300.3C	-	BraA09g059630.3C
1619	AT1G14180	AKBr1	A	BraA06g010310.3C	-	BraA09g059620.3C
1620	AT1G14185	AKBr1	A	-	-	BraA09g059610.3C
1621	AT1G14200	AKBr1	A	BraA06g010320.3C	-	BraA09g059600.3C
1622	-	AKBr1	A	BraA06g010330.3C	-	-
1623	AT1G14205	AKBr1	A	-	-	BraA09g059590.3C
1624	AT1G14210	AKBr1	A	-	-	BraA09g059530.3C
1625	-	AKBr1	A	-	-	BraA09g059520.3C
1626	AT1G14225	AKBr1	A	-	-	-
1627	-	AKBr1	A	-	-	-
1628	-	AKBr1	A	-	-	-
1629	-	AKBr1	A	-	-	BraA09g059480.3C
1630	AT1G14230	AKBr1	A	BraA06g010350.3C	-	BraA09g059470.3C
1631	AT1G14260	AKBr1	A	BraA06g010370.3C	-	BraA09g059460.3C
1632	AT1G14270	AKBr1	A	BraA06g010380.3C	BraA08g030280.3C	-
1633	AT1G14280	AKBr1	A	BraA06g010390.3C	-	-
1634	AT1G14290	AKBr1	A	BraA06g010400.3C	-	-
1635	AT1G14300	AKBr1	A	BraA06g010410.3C	-	-
1636	AT1G14310	AKBr1	A	BraA06g010420.3C	-	-
1637	AT1G14315	AKBr1	A	-	-	-
1638	AT1G14320	AKBr1	A	BraA06g010430.3C	BraA08g030270.3C	BraA09g059450.3C
1639	-	AKBr1	A	-	-	-
1640	AT1G14330	AKBr1	A	BraA06g010440.3C	-	BraA09g059440.3C
1641	AT1G14340	AKBr1	A	BraA06g010450.3C	BraA08g030260.3C	-
1642	AT1G14345	AKBr1	A	BraA06g010460.3C	-	-
1643	AT1G14350	AKBr1	A	BraA06g010480.3C	-	BraA09g059430.3C
1644	AT1G14360	AKBr1	A	BraA06g010490.3C	-	-
1645	AT1G14370	AKBr1	A	BraA06g010510.3C	-	BraA09g059410.3C
1646	-	AKBr1	A	BraA06g010520.3C	-	-
1647	AT1G14380	AKBr1	A	BraA06g010540.3C	-	-
1648	-	AKBr1	A	BraA06g010560.3C	-	-
1649	AT1G14400	AKBr1	A	BraA06g010570.3C	BraA08g030240.3C	BraA09g059400.3C
1650	AT1G14410	AKBr1	A	-	BraA08g030230.3C	-
1651	AT1G14420	AKBr1	A	BraA06g010580.3C	BraA08g030210.3C	BraA09g059390.3C
1652	AT1G14430	AKBr1	A	BraA06g010590.3C	BraA08g030220.3C	BraA09g059380.3C
1653	AT1G14440	AKBr1	A	-	-	BraA09g059370.3C
1654	AT1G14450	AKBr1	A	BraA06g010620.3C	-	BraA09g059360.3C
1655	-	AKBr1	A	-	-	-
1656	AT1G14455	AKBr1	A	-	-	-
1657	AT1G14460	AKBr1	A	BraA06g010630.3C	-	-
1658	AT1G14470	AKBr1	A	BraA06g010640.3C	-	-
1659	AT1G14480	AKBr1	A	BraA06g010650.3C	-	BraA09g059350.3C
1660	-	AKBr1	A	-	-	-
1661	AT1G14490	AKBr1	A	BraA06g010680.3C	-	-
1662	-	AKBr1	A	-	-	-
1663	AT1G14510	AKBr1	A	-	BraA08g030200.3C	BraA09g059340.3C
1664	AT1G14520	AKBr1	A	BraA06g010690.3C	-	-
1665	AT1G14530	AKBr1	A	BraA06g010700.3C	-	-
1666	AT1G14540	AKBr1	A	BraA06g010710.3C	-	BraA09g059310.3C
1667	AT1G14549	AKBr1	A	-	-	-
1668	AT1G14560	AKBr1	A	BraA06g010720.3C	BraA08g030190.3C	-
1669	-	AKBr1	A	-	-	-
1670	-	AKBr1	A	-	-	-
1671	AT1G14570	AKBr1	A	BraA06g010730.3C	-	-
1672	AT1G14580	AKBr1	A	BraA06g010740.3C	BraA08g030170.3C	BraA09g059280.3C
1673	AT1G14590	AKBr1	A	-	-	-
1674	AT1G14600	AKBr1	A	BraA06g010760.3C	-	-
1675	-	AKBr1	A	BraA06g010770.3C	-	-
1676	-	AKBr1	A	-	-	BraA09g059270.3C
1677	AT1G14610	AKBr1	A	BraA06g010780.3C	BraA08g030160.3C	BraA09g059260.3C
1678	-	AKBr1	A	-	-	-
1679	-	AKBr1	A	-	-	-
1680	AT1G14620	AKBr1	A	-	-	-
1681	AT1G14630	AKBr1	A	BraA06g010790.3C	-	BraA09g059250.3C
1682	-	AKBr1	A	-	BraA08g030150.3C	-
1683	AT1G14640	AKBr1	A	BraA06g010800.3C	BraA08g030130.3C	-
1684	AT1G14642	AKBr1	A	-	-	-
1685	AT1G14660	AKBr1	A	BraA06g010810.3C	-	-
1686	AT1G14670	AKBr1	A	-	BraA08g030120.3C	-
1687	AT1G14680	AKBr1	A	-	-	BraA09g059240.3C
1688	AT1G14685	AKBr1	A	BraA06g010840.3C	BraA08g030110.3C	BraA09g059230.3C
1689	AT1G14686	AKBr1	A	BraA06g010860.3C	-	-
1690	AT1G14687	AKBr1	A	-	-	BraA09g059220.3C
1691	AT1G14688	AKBr1	A	-	BraA08g030090.3C	BraA09g059300.3C
1692	-	AKBr1	A	-	-	BraA09g059290.3C
1693	AT1G14690	AKBr1	A	-	-	BraA09g059210.3C
1694	AT1G14700	AKBr1	A	-	BraA08g030080.3C	-
1695	AT1G14710	AKBr1	A	BraA06g010870.3C	BraA08g030070.3C	BraA09g059200.3C
1696	AT1G14720	AKBr1	A	-	-	BraA09g059190.3C
1697	AT1G14730	AKBr1	A	BraA06g010880.3C	-	BraA09g059180.3C
1698	AT1G14740	AKBr1	A	BraA06g010890.3C	-	-
1699	AT1G14750	AKBr1	A	BraA06g010900.3C	BraA08g030060.3C	BraA09g059170.3C
1700	AT1G14755	AKBr1	A	-	-	-
1701	-	AKBr1	A	-	-	BraA09g059140.3C
1702	AT1G14760	AKBr1	A	BraA06g010910.3C	-	BraA09g059130.3C
1703	AT1G14770	AKBr1	A	BraA06g010920.3C	-	-
1704	AT1G14780	AKBr1	A	BraA06g010930.3C	-	BraA09g059120.3C
1705	AT1G14790	AKBr1	A	BraA06g010940.3C	-	-
1706	AT1G14800	AKBr1	A	-	-	-
1707	AT1G14810	AKBr1	A	BraA06g010950.3C	BraA08g030050.3C	-
1708	AT1G14820	AKBr1	A	BraA06g010960.3C	-	BraA09g059100.3C
1709	AT1G14830	AKBr1	A	-	BraA08g030040.3C	BraA09g059090.3C
1710	AT1G14840	AKBr1	A	BraA06g010970.3C	-	BraA09g059080.3C
1711	-	AKBr1	A	-	-	-
1712	AT1G14850	AKBr1	A	BraA06g010980.3C	-	BraA09g059070.3C
1713	AT1G14860	AKBr1	A	BraA06g010990.3C	-	BraA09g059040.3C
1714	AT1G14870	AKBr1	A	BraA06g011000.3C	-	BraA09g059010.3C
1715	AT1G14890	AKBr1	A	BraA06g011010.3C	BraA08g030030.3C	-
1716	AT1G14900	AKBr1	A	-	-	-
1717	AT1G14910	AKBr1	A	BraA06g011020.3C	-	-
1718	AT1G14920	AKBr1	A	-	-	-
1719	-	AKBr1	A	BraA06g011040.3C	-	-
1720	-	AKBr1	A	BraA06g011050.3C	-	-
1721	AT1G14930	AKBr1	A	BraA06g011060.3C	-	BraA09g059000.3C
1722	-	AKBr1	A	-	-	-
1723	-	AKBr1	A	-	-	BraA09g058990.3C
1724	-	AKBr1	A	-	-	BraA09g058980.3C
1725	AT1G14970	AKBr1	A	BraA06g011070.3C	-	BraA09g058970.3C
1726	AT1G14980	AKBr1	A	BraA06g011080.3C	BraA08g030020.3C	BraA09g058960.3C
1727	AT1G14990	AKBr1	A	BraA06g011090.3C	-	BraA09g058950.3C
1728	AT1G15000	AKBr1	A	BraA06g011100.3C	-	BraA09g058940.3C
1729	-	AKBr1	A	-	-	-
1730	AT1G15010	AKBr1	A	BraA06g011110.3C	BraA08g030010.3C	-
1731	AT1G15015	AKBr1	A	-	-	-
1732	AT1G15020	AKBr1	A	BraA06g011120.3C	-	BraA09g058930.3C
1733	AT1G15030	AKBr1	A	BraA06g011130.3C	-	BraA09g058920.3C
1734	AT1G15040	AKBr1	A	BraA06g011140.3C	-	BraA09g058910.3C
1735	AT1G15045	AKBr1	A	-	-	-
1736	AT1G15050	AKBr1	A	BraA06g011150.3C	-	-
1737	AT1G15060	AKBr1	A	-	BraA08g030000.3C	BraA09g058900.3C
1738	AT1G15080	AKBr1	A	-	-	BraA09g058890.3C
1739	-	AKBr1	A	-	-	-
1740	AT1G15100	AKBr1	A	BraA06g011160.3C	-	-
1741	AT1G15110	AKBr1	A	-	-	BraA09g058870.3C
1742	AT1G15120	AKBr1	A	BraA06g011180.3C	BraA08g029990.3C	-
1743	AT1G15125	AKBr1	A	BraA06g011190.3C	-	-
1744	AT1G15130	AKBr1	A	BraA06g011200.3C	-	BraA09g058860.3C
1745	AT1G15140	AKBr1	A	BraA06g011210.3C	BraA08g029980.3C	-
1746	AT1G15150	AKBr1	A	BraA06g011220.3C	BraA08g029970.3C	BraA09g058850.3C
1747	AT1G15165	AKBr1	A	-	-	-
1748	AT1G15180	AKBr1	A	-	-	-
1749	AT1G15190	AKBr1	A	BraA06g011230.3C	BraA08g029960.3C	-
1750	AT1G15200	AKBr1	A	BraA06g011240.3C	-	BraA09g058840.3C
1751	AT1G15210	AKBr1	A	BraA06g011250.3C	BraA08g029950.3C	-
1752	AT1G15215	AKBr1	A	BraA06g011270.3C	-	-
1753	AT1G15220	AKBr1	A	BraA06g011280.3C	BraA08g029940.3C	-
1754	AT1G15230	AKBr1	A	BraA06g011290.3C	-	-
1755	AT1G15240	AKBr1	A	BraA06g011300.3C	-	BraA09g058830.3C
1756	AT1G15250	AKBr1	A	-	-	-
1757	AT1G15260	AKBr1	A	BraA06g011310.3C	-	-
1758	AT1G15270	AKBr1	A	BraA06g011320.3C	BraA08g029930.3C	BraA09g058820.3C
1759	-	AKBr1	A	BraA06g011330.3C	-	-
1760	AT1G15280	AKBr1	A	BraA06g011340.3C	BraA08g029920.3C	-
1761	AT1G15290	AKBr1	A	BraA06g011350.3C	-	-
1762	-	AKBr1	A	BraA06g011360.3C	-	-
1763	AT1G15310	AKBr1	A	BraA06g011370.3C	-	-
1764	AT1G15320	AKBr1	A	BraA06g011380.3C	-	-
1765	AT1G15330	AKBr1	A	BraA06g011390.3C	-	-
1766	AT1G15340	AKBr1	A	-	BraA08g029900.3C	BraA09g058790.3C
1767	AT1G15350	AKBr1	A	BraA06g011400.3C	BraA08g029890.3C	BraA09g058780.3C
1768	-	AKBr1	A	-	-	-
1769	-	AKBr1	A	-	-	-
1770	AT1G15360	AKBr1	A	BraA06g011410.3C	-	BraA09g058770.3C
1771	AT1G15370	AKBr1	A	BraA06g011420.3C	-	BraA09g058760.3C
1772	AT1G15380	AKBr1	A	BraA06g011430.3C	BraA08g029880.3C	BraA09g058750.3C
1773	AT1G15385	AKBr1	A	BraA06g011440.3C	BraA08g029870.3C	-
1774	-	AKBr1	A	BraA06g011450.3C	-	-
1775	AT1G15390	AKBr1	A	BraA06g011460.3C	-	BraA09g058740.3C
1776	AT1G15400	AKBr1	A	BraA06g011470.3C	-	BraA09g058730.3C
1777	-	AKBr1	A	-	-	BraA09g058720.3C
1778	AT1G15410	AKBr1	A	BraA06g011480.3C	-	-
1779	AT1G15415	AKBr1	A	BraA06g011490.3C	BraA08g029860.3C	-
1780	AT1G15420	AKBr1	A	BraA06g011500.3C	BraA08g029850.3C	-
1781	AT1G15430	AKBr1	A	BraA06g011510.3C	BraA08g029840.3C	-
1782	AT1G15440	AKBr1	A	BraA06g011520.3C	BraA08g029830.3C	-
1783	AT1G15460	AKBr1	A	-	-	-
1784	-	AKBr1	A	-	-	BraA09g058710.3C
1785	-	AKBr1	A	-	-	BraA09g058700.3C
1786	AT1G15470	AKBr1	A	-	-	BraA09g058690.3C
1787	AT1G15480	AKBr1	A	BraA06g011530.3C	-	-
1788	AT1G15490	AKBr1	A	BraA06g011550.3C	-	-
1789	AT1G15500	AKBr1	A	BraA06g011560.3C	BraA08g029820.3C	-
1790	-	AKBr1	A	-	BraA08g029810.3C	-
1791	AT1G15510	AKBr1	A	BraA06g011570.3C	-	-
1792	AT1G15520	AKBr1	A	BraA06g011580.3C	-	BraA09g058680.3C
1793	AT1G15530	AKBr1	A	-	-	BraA09g058670.3C
1794	AT1G15540	AKBr1	A	BraA06g011590.3C	-	-
1795	AT1G15550	AKBr1	A	BraA06g011600.3C	-	BraA09g058660.3C
1796	-	AKBr1	A	BraA06g011610.3C	-	-
1797	AT1G15570	AKBr1	A	BraA06g011630.3C	BraA08g029800.3C	BraA09g058650.3C
1798	AT1G15580	AKBr1	A	-	-	BraA09g058640.3C
1799	AT1G15590	AKBr1	A	-	-	BraA09g058630.3C
1800	AT1G15600	AKBr1	A	BraA06g011640.3C	-	-
1801	-	AKBr1	A	BraA06g011660.3C	-	-
1802	AT1G15660	AKBr1	A	BraA06g011670.3C	-	-
1803	AT1G15670	AKBr1	A	BraA06g011680.3C	-	BraA09g058620.3C
1804	AT1G15680	AKBr1	A	-	-	-
1805	AT1G15690	AKBr1	A	BraA06g011690.3C	BraA08g029780.3C	BraA09g058610.3C
1806	AT1G15700	AKBr1	A	-	BraA08g029770.3C	BraA09g058600.3C
1807	AT1G15710	AKBr1	A	-	-	BraA09g058590.3C
1808	AT1G15720	AKBr1	A	-	-	-
1809	AT1G15730	AKBr1	A	BraA06g011700.3C	-	-
1810	AT1G15740	AKBr1	A	BraA06g011710.3C	-	-
1811	AT1G15750	AKBr1	A	BraA06g011720.3C	-	BraA09g058580.3C
1812	AT1G15757	AKBr1	A	-	-	BraA09g058570.3C
1813	-	AKBr1	A	BraA06g011730.3C	-	-
1814	AT1G15760	AKBr1	A	BraA06g011740.3C	-	-
1815	-	AKBr1	A	BraA06g011760.3C	-	-
1816	AT1G15770	AKBr1	A	BraA06g011790.3C	BraA08g029760.3C	BraA09g058560.3C
1817	-	AKBr1	A	BraA06g011800.3C	-	-
1818	AT1G15772	AKBr1	A	-	-	-
1819	AT1G15800	AKBr1	A	BraA06g011880.3C	-	BraA09g058540.3C
1820	AT1G15810	AKBr1	A	BraA06g011890.3C	-	BraA09g058530.3C
1821	AT1G15820	AKBr1	A	BraA06g011900.3C	-	BraA09g058520.3C
1822	AT1G15825	AKBr1	A	-	-	BraA09g058510.3C
1823	-	AKBr1	A	-	-	-
1824	AT1G15830	AKBr1	A	BraA06g011920.3C	-	-
1825	AT1G15840	AKBr1	A	-	-	-
1826	AT1G15850	AKBr1	A	-	-	-
1827	AT1G15860	AKBr1	A	BraA06g011930.3C	BraA08g029750.3C	BraA09g058490.3C
1828	AT1G15870	AKBr1	A	BraA06g011940.3C	-	-
1829	AT1G15880	AKBr1	A	BraA06g011950.3C	BraA08g029740.3C	BraA09g058480.3C
1830	AT1G15885	AKBr1	A	-	-	-
1831	AT1G15890	AKBr1	A	BraA06g011960.3C	-	-
1832	AT1G15900	AKBr1	A	-	-	-
1833	AT1G15910	AKBr1	A	-	-	BraA09g058470.3C
1834	AT1G15920	AKBr1	A	BraA06g011970.3C	-	-
1835	AT1G15930	AKBr1	A	-	BraA08g029730.3C	BraA09g058460.3C
1836	AT1G15940	AKBr1	A	BraA06g011980.3C	BraA08g029720.3C	BraA09g058450.3C
1837	AT1G15950	AKBr1	A	BraA06g011990.3C	-	BraA09g058440.3C
1838	AT1G15960	AKBr1	A	BraA06g012000.3C	-	-
1839	AT1G15970	AKBr1	A	-	BraA08g029710.3C	BraA09g058430.3C
1840	-	AKBr1	A	BraA06g012010.3C	-	-
1841	AT1G15980	AKBr1	A	BraA06g012020.3C	-	-
1842	AT1G15990	AKBr1	A	BraA06g012030.3C	-	-
1843	AT1G16000	AKBr1	A	-	-	-
1844	AT1G16010	AKBr1	A	BraA06g012040.3C	-	-
1845	AT1G16020	AKBr1	A	-	-	BraA09g058420.3C
1846	AT1G16022	AKBr1	A	BraA06g012050.3C	-	BraA09g058410.3C
1847	AT1G16025	AKBr1	A	-	-	-
1848	AT1G16030	AKBr1	A	BraA06g012060.3C	BraA08g029700.3C	-
1849	AT1G16040	AKBr1	A	BraA06g012070.3C	BraA08g029690.3C	BraA09g058400.3C
1850	AT1G16060	AKBr1	A	BraA06g012080.3C	-	-
1851	AT1G16070	AKBr1	A	BraA06g012090.3C	-	-
1852	AT1G16080	AKBr1	A	BraA06g012100.3C	-	-
1853	AT1G16090	AKBr1	A	-	-	-
1854	AT1G16150	AKBr1	A	-	-	BraA09g058380.3C
1855	AT1G16170	AKBr1	A	BraA06g012110.3C	BraA08g029680.3C	BraA09g058370.3C
1856	-	AKBr1	A	BraA06g012120.3C	-	-
1857	AT1G16180	AKBr1	A	-	-	BraA09g058360.3C
1858	-	AKBr1	A	BraA06g012140.3C	-	-
1859	AT1G16190	AKBr1	A	BraA06g012160.3C	-	BraA09g058350.3C
1860	AT1G16210	AKBr1	A	-	-	-
1861	AT1G16220	AKBr1	A	BraA06g012170.3C	-	-
1862	AT1G16225	AKBr1	A	BraA06g012180.3C	-	BraA09g058340.3C
1863	AT1G16250	AKBr1	A	BraA06g012190.3C	BraA08g029670.3C	-
1864	AT1G16260	AKBr1	A	-	-	-
1865	-	AKBr1	A	BraA06g012430.3C	-	-
1866	AT1G16270	AKBr1	A	BraA06g012440.3C	-	BraA09g058330.3C
1867	-	AKBr1	A	BraA06g012210.3C	-	-
1868	AT1G16280	AKBr1	A	-	-	BraA09g058320.3C
1869	-	AKBr1	A	-	-	BraA09g058300.3C
1870	-	AKBr1	A	BraA06g012220.3C	-	-
1871	-	AKBr1	A	BraA06g012230.3C	-	-
1872	AT1G16290	AKBr1	A	BraA06g012410.3C	-	-
1873	-	AKBr1	A	BraA06g012420.3C	-	-
1874	AT1G16300	AKBr1	A	BraA06g012240.3C	-	-
1875	AT1G16310	AKBr1	A	BraA06g012250.3C	-	BraA09g058290.3C
1876	AT1G16320	AKBr1	A	BraA06g012260.3C	-	-
1877	AT1G16330	AKBr1	A	BraA06g012270.3C	BraA08g029660.3C	-
1878	AT1G16340	AKBr1	A	-	-	-
1879	AT1G16350	AKBr1	A	BraA06g012280.3C	-	-
1880	-	AKBr1	A	BraA06g012290.3C	-	-
1881	AT1G16360	AKBr1	A	-	-	BraA09g058280.3C
1882	AT1G16370	AKBr1	A	BraA06g012300.3C	BraA08g029640.3C	-
1883	AT1G16380	AKBr1	A	BraA06g012340.3C	BraA08g029650.3C	-
1884	AT1G16400	AKBr1	A	BraA06g012350.3C	-	-
1885	AT1G16420	AKBr1	A	-	-	-
1886	AT1G16430	AKBr1	A	BraA06g012370.3C	-	-
1887	AT1G16440	AKBr1	A	BraA06g012380.3C	-	-
1888	AT1G16445	AKBr1	A	-	-	BraA09g058270.3C
1889	AT1G16460	AKBr1	A	BraA06g012390.3C	-	-
1890	-	AKBr1	A	-	-	-
1891	-	AKBr1	A	BraA06g012400.3C	-	-
1892	AT1G16470	AKBr1	A	-	-	-
1893	AT1G16480	AKBr1	A	-	BraA08g029630.3C	-
1894	AT1G16490	AKBr1	A	BraA06g012450.3C	-	BraA09g058260.3C
1895	-	AKBr1	A	BraA06g012460.3C	-	-
1896	-	AKBr1	A	-	-	BraA09g058250.3C
1897	AT1G16500	AKBr1	A	BraA06g012470.3C	-	BraA09g058240.3C
1898	-	AKBr1	A	BraA06g012480.3C	-	-
1899	AT1G16510	AKBr1	A	BraA06g012490.3C	-	BraA09g058230.3C
1900	AT1G16515	AKBr1	A	-	-	-
1901	AT1G16520	AKBr1	A	BraA06g012500.3C	-	-
1902	AT1G16530	AKBr1	A	BraA06g012510.3C	-	BraA09g058220.3C
1903	AT1G16540	AKBr1	A	BraA06g012520.3C	-	-
1904	AT1G16560	AKBr1	A	BraA06g012530.3C	-	BraA09g058210.3C
1905	AT1G16570	AKBr1	A	BraA06g012540.3C	-	BraA09g058200.3C
1906	AT1G16590	AKBr1	A	-	-	BraA09g058190.3C
1907	-	AKBr1	A	BraA06g012550.3C	-	-
1908	AT1G16610	AKBr1	A	BraA06g012560.3C	-	BraA09g058180.3C
1909	-	AKBr1	A	BraA06g012570.3C	-	-
1910	AT1G16630	AKBr1	A	BraA06g012580.3C	-	-
1911	AT1G16640	AKBr1	A	BraA06g012590.3C	-	-
1912	AT1G16650	AKBr1	A	BraA06g012600.3C	-	-
1913	AT1G16670	AKBr1	A	BraA06g012610.3C	-	BraA09g058160.3C
1914	AT1G16680	AKBr1	A	BraA06g012630.3C	-	-
1915	AT1G16690	AKBr1	A	-	-	-
1916	AT1G16700	AKBr1	A	-	-	-
1917	AT1G16705	AKBr1	A	BraA06g012640.3C	BraA08g029590.3C	BraA09g058110.3C
1918	AT1G16720	AKBr1	A	BraA06g012650.3C	-	-
1919	AT1G16730	AKBr1	A	-	BraA08g029580.3C	-
1920	AT1G16740	AKBr1	A	BraA06g012660.3C	BraA08g029570.3C	-
1921	AT1G16750	AKBr1	A	-	BraA08g029560.3C	-
1922	AT1G16760	AKBr1	A	BraA06g012670.3C	BraA08g029550.3C	BraA09g058100.3C
1923	AT1G16770	AKBr1	A	-	BraA08g029540.3C	-
1924	AT1G16780	AKBr1	A	-	-	-
1925	AT1G16790	AKBr1	A	BraA06g012680.3C	-	-
1926	AT1G16800	AKBr1	A	-	-	BraA09g058090.3C
1927	AT1G16810	AKBr1	A	BraA06g012690.3C	-	BraA09g058080.3C
1928	AT1G16820	AKBr1	A	-	-	-
1929	AT1G16825	AKBr1	A	-	-	BraA09g058070.3C
1930	-	AKBr1	A	-	-	-
1931	AT1G16830	AKBr1	A	BraA06g012700.3C	-	-
1932	AT1G16840	AKBr1	A	BraA06g012710.3C	-	-
1933	AT1G16850	AKBr1	A	BraA06g012720.3C	-	-
1934	AT1G16858	AKBr1	A	-	-	-
1935	AT1G16860	AKBr1	A	BraA06g012730.3C	BraA08g029530.3C	-
1936	AT1G16870	AKBr1	A	BraA06g012740.3C	BraA08g029520.3C	-
1937	AT1G16880	AKBr1	A	BraA06g012750.3C	BraA08g029510.3C	-
1938	AT1G16890	AKBr1	A	-	-	BraA09g058060.3C
1939	AT1G16900	AKBr1	A	BraA06g012760.3C	BraA08g029500.3C	-
1940	AT1G16905	AKBr1	A	-	-	-
1941	AT1G16910	AKBr1	A	-	-	-
1942	AT1G16916	AKBr1	A	-	-	BraA09g058050.3C
1943	AT1G16920	AKBr1	A	BraA06g012770.3C	BraA08g029490.3C	BraA09g058040.3C
1944	AT1G16930	AKBr1	A	BraA06g012780.3C	-	BraA09g058020.3C
1945	AT1G16950	AKBr1	A	BraA06g012790.3C	BraA08g029480.3C	-
1946	AT1G16960	AKBr1	A	-	BraA08g029470.3C	-
1947	AT1G16970	AKBr1	A	BraA06g012800.3C	-	-
1948	AT1G16980	AKBr1	A	BraA06g012810.3C	-	-
1949	-	AKBr1	A	BraA06g012830.3C	-	-
1950	-	AKBr1	A	-	-	-
1951	AT1G17010	AKBr1	A	BraA06g012840.3C	-	BraA09g058000.3C
1952	AT1G17030	AKBr1	A	BraA06g012850.3C	-	-
1953	AT1G17040	AKBr1	A	-	-	-
1954	AT1G17050	AKBr1	A	BraA06g012860.3C	-	-
1955	AT1G17060	AKBr1	A	BraA06g012870.3C	BraA08g029460.3C	BraA09g057990.3C
1956	AT1G17070	AKBr1	A	BraA06g012880.3C	-	BraA09g057980.3C
1957	AT1G17080	AKBr1	A	-	BraA08g029450.3C	-
1958	AT1G17090	AKBr1	A	-	BraA08g029440.3C	BraA09g057970.3C
1959	AT1G17100	AKBr1	A	BraA06g012890.3C	-	-
1960	AT1G17110	AKBr1	A	BraA06g012900.3C	-	-
1961	AT1G17120	AKBr1	A	-	-	BraA09g057960.3C
1962	-	AKBr1	A	-	-	-
1963	AT1G17130	AKBr1	A	BraA06g012910.3C	-	BraA09g057950.3C
1964	AT1G17140	AKBr1	A	BraA06g012920.3C	BraA08g029430.3C	BraA09g057940.3C
1965	AT1G17145	AKBr1	A	BraA06g012930.3C	-	-
1966	AT1G17147	AKBr1	A	BraA06g012940.3C	BraA08g029420.3C	-
1967	AT1G17150	AKBr1	A	BraA06g012950.3C	-	-
1968	AT1G17160	AKBr1	A	BraA06g012960.3C	-	BraA09g057930.3C
1969	AT1G17170	AKBr1	A	BraA06g012970.3C	BraA08g029410.3C	BraA09g057920.3C
1970	-	AKBr1	A	-	-	BraA09g057910.3C
1971	-	AKBr1	A	-	-	BraA09g057900.3C
1972	-	AKBr1	A	BraA06g013000.3C	-	-
1973	-	AKBr1	A	-	-	BraA09g057870.3C
1974	AT1G17200	AKBr1	A	BraA06g013010.3C	BraA08g029400.3C	BraA09g057860.3C
1975	AT1G17210	AKBr1	A	BraA06g013020.3C	BraA08g029390.3C	-
1976	AT1G17220	AKBr1	A	BraA06g013030.3C	BraA08g029380.3C	-
1977	AT1G17230	AKBr1	A	BraA06g013040.3C	-	-
1978	AT1G17235	AKBr1	A	-	-	-
1979	AT1G17250	AKBr1	A	-	BraA08g029370.3C	-
1980	AT1G17260	AKBr1	A	-	BraA08g029360.3C	-
1981	AT1G17270	AKBr1	A	-	BraA08g029350.3C	-
1982	AT1G17280	AKBr1	A	BraA06g013080.3C	BraA08g029340.3C	BraA09g057850.3C
1983	AT1G17285	AKBr1	A	BraA06g013090.3C	-	BraA09g057830.3C
1984	AT1G17290	AKBr1	A	BraA06g013100.3C	BraA08g029330.3C	BraA09g057820.3C
1985	AT1G17300	AKBr1	A	-	-	-
1986	AT1G17310	AKBr1	A	-	-	BraA09g057810.3C
1987	AT1G17330	AKBr1	A	BraA06g013110.3C	-	-
1988	AT1G17340	AKBr1	A	BraA06g013140.3C	-	BraAnng002300.3C
1989	-	AKBr1	A	-	-	-
1990	-	AKBr1	A	-	-	-
1991	-	AKBr1	A	-	-	BraAnng002280.3C
1992	AT1G17345	AKBr1	A	BraA06g013150.3C	BraA08g029320.3C	-
1993	-	AKBr1	A	-	BraA08g029300.3C	-
1994	AT1G17350	AKBr1	A	BraA06g013160.3C	-	-
1995	AT1G17360	AKBr1	A	BraA06g013170.3C	-	-
1996	-	AKBr1	A	-	-	BraA09g057780.3C
1997	AT1G17370	AKBr1	A	-	-	BraA09g057770.3C
[truncated: 30,752 more rows]
